# Supplementary material for: Coverage and error models of protein-protein interaction data by directed graph analysis
Source: Genome Biol. 2007 Sep 10;8(9):R186. doi: 10.1186/gb-2007-8-9-r186 (PMC2375024; doi:10.1186/gb-2007-8-9-r186)
Supplement: Additional data file 1 — Provided is a document demonstrating a full end-to-end analysis of the protein interaction datasets. [file gb-2007-8-9-r186-S1.gz]

Archive with 1 entries (1 files):
- supp.pdf
