# Supplementary material for: Coverage and error models of protein-protein interaction data by directed graph analysis
Source: Genome Biol. 2007 Sep 10;8(9):R186. doi: 10.1186/gb-2007-8-9-r186 (PMC2375024; doi:10.1186/gb-2007-8-9-r186)
Supplement: Additional data file 2 — Presented is the Bioconductor package ppiStats (version 1.3.5 of 22 June 2007) in 'source' format. ppiStats contains the novel methods developed in this paper. [file gb-2007-8-9-r186-S2.gz]

Archive with 165 entries (158 files):
- ppiStats
- ppiStats/DESCRIPTION
- ppiStats/inst
- ppiStats/inst/doc
- ppiStats/inst/doc/auto
- ppiStats/inst/doc/auto/supp.el
- ppiStats/inst/doc/egKrogan06.eps
- ppiStats/inst/doc/egKrogan06.pdf
- ppiStats/inst/doc/fig-bothZ.eps
- ppiStats/inst/doc/fig-bothZ.pdf
- ppiStats/inst/doc/fig-GavinImages.eps
- ppiStats/inst/doc/fig-GavinImages.pdf
- ppiStats/inst/doc/fig-KroganImages.eps
- ppiStats/inst/doc/fig-KroganImages.pdf
- ppiStats/inst/doc/fig-newZ.eps
- ppiStats/inst/doc/fig-newZ.pdf
- ppiStats/inst/doc/fig-pfppfnAll2gether.pdf
- ppiStats/inst/doc/fig-pfppfnFiltSep.pdf
- ppiStats/inst/doc/fig-pfppfnUnfiltSep.pdf
- ppiStats/inst/doc/fig-plotCorGav.eps
- ppiStats/inst/doc/fig-plotCorGav.pdf
- ppiStats/inst/doc/fig-plotCorKro.eps
- ppiStats/inst/doc/fig-plotCorKro.pdf
- ppiStats/inst/doc/fig-plotpqsim.pdf
- ppiStats/inst/doc/fig-zScoreDens.eps
- ppiStats/inst/doc/fig-zScoreDens.pdf
- ppiStats/inst/doc/fig-zScoreHist.eps
- ppiStats/inst/doc/fig-zScoreHist.pdf
- ppiStats/inst/doc/fig-zScoreInt.eps
- ppiStats/inst/doc/fig-zScoreInt.pdf
- ppiStats/inst/doc/fig1.eps
- ppiStats/inst/doc/fig1.pdf
- ppiStats/inst/doc/Ito2001BPGraph.html
- ppiStats/inst/doc/ItoFull2001BPGraph.html
- ppiStats/inst/doc/matrixPlot.eps
- ppiStats/inst/doc/matrixPlot.pdf
- ppiStats/inst/doc/proteinReview.bib
- ppiStats/inst/doc/Rplots.ps
- ppiStats/inst/doc/scp-Cagney2001BPGraph-hist.pdf
- ppiStats/inst/doc/scp-Cagney2001BPGraph-ident.pdf
- ppiStats/inst/doc/scp-Cagney2001BPGraph-sqrt.eps
- ppiStats/inst/doc/scp-Cagney2001BPGraph-sqrt.pdf
- ppiStats/inst/doc/scp-Gavin2002BPGraph-hist.pdf
- ppiStats/inst/doc/scp-Gavin2002BPGraph-ident.pdf
- ppiStats/inst/doc/scp-Gavin2002BPGraph-sqrt.eps
- ppiStats/inst/doc/scp-Gavin2002BPGraph-sqrt.pdf
- ppiStats/inst/doc/scp-Gavin2006BPGraph-hist.pdf
- ppiStats/inst/doc/scp-Gavin2006BPGraph-ident.pdf
- ppiStats/inst/doc/scp-Gavin2006BPGraph-sqrt.eps
- ppiStats/inst/doc/scp-Gavin2006BPGraph-sqrt.pdf
- ppiStats/inst/doc/scp-Hazbun2003BPGraph-hist.pdf
- ppiStats/inst/doc/scp-Hazbun2003BPGraph-ident.pdf
- ppiStats/inst/doc/scp-Hazbun2003BPGraph-sqrt.eps
- ppiStats/inst/doc/scp-Hazbun2003BPGraph-sqrt.pdf
- ppiStats/inst/doc/scp-Ho2002BPGraph-hist.pdf
- ppiStats/inst/doc/scp-Ho2002BPGraph-ident.pdf
- ppiStats/inst/doc/scp-Ho2002BPGraph-sqrt.eps
- ppiStats/inst/doc/scp-Ho2002BPGraph-sqrt.pdf
- ppiStats/inst/doc/scp-Ito2001BPGraph-hist.pdf
- ppiStats/inst/doc/scp-Ito2001BPGraph-ident.pdf
- ppiStats/inst/doc/scp-Ito2001BPGraph-sqrt.eps
- ppiStats/inst/doc/scp-Ito2001BPGraph-sqrt.pdf
- ppiStats/inst/doc/scp-ItoCore2001BPGraph-hist.pdf
- ppiStats/inst/doc/scp-ItoCore2001BPGraph-ident.pdf
- ppiStats/inst/doc/scp-ItoCore2001BPGraph-sqrt.eps
- ppiStats/inst/doc/scp-ItoCore2001BPGraph-sqrt.pdf
- ppiStats/inst/doc/scp-ItoFull2001BPGraph-hist.pdf
- ppiStats/inst/doc/scp-ItoFull2001BPGraph-ident.pdf
- ppiStats/inst/doc/scp-ItoFull2001BPGraph-sqrt.eps
- ppiStats/inst/doc/scp-ItoFull2001BPGraph-sqrt.pdf
- ppiStats/inst/doc/scp-Krogan2004BPGraph-hist.pdf
- ppiStats/inst/doc/scp-Krogan2004BPGraph-ident.pdf
- ppiStats/inst/doc/scp-Krogan2004BPGraph-sqrt.eps
- ppiStats/inst/doc/scp-Krogan2004BPGraph-sqrt.pdf
- ppiStats/inst/doc/scp-Krogan2006BPGraph-hist.pdf
- ppiStats/inst/doc/scp-Krogan2006BPGraph-ident.pdf
- ppiStats/inst/doc/scp-Krogan2006BPGraph-sqrt.eps
- ppiStats/inst/doc/scp-Krogan2006BPGraph-sqrt.pdf
- ppiStats/inst/doc/scp-Tong2002BPGraph-hist.pdf
- ppiStats/inst/doc/scp-Tong2002BPGraph-ident.pdf
- ppiStats/inst/doc/scp-Tong2002BPGraph-sqrt.eps
- ppiStats/inst/doc/scp-Tong2002BPGraph-sqrt.pdf
- ppiStats/inst/doc/scp-Uetz2000BPGraph1-hist.pdf
- ppiStats/inst/doc/scp-Uetz2000BPGraph1-ident.pdf
- ppiStats/inst/doc/scp-Uetz2000BPGraph1-sqrt.eps
- ppiStats/inst/doc/scp-Uetz2000BPGraph1-sqrt.pdf
- ppiStats/inst/doc/scp-Uetz2000BPGraph2-hist.pdf
- ppiStats/inst/doc/scp-Uetz2000BPGraph2-ident.pdf
- ppiStats/inst/doc/scp-Uetz2000BPGraph2-sqrt.eps
- ppiStats/inst/doc/scp-Uetz2000BPGraph2-sqrt.pdf
- ppiStats/inst/doc/supp.aux
- ppiStats/inst/doc/supp.bbl
- ppiStats/inst/doc/supp.blg
- ppiStats/inst/doc/supp.log
- ppiStats/inst/doc/supp.pdf
- ppiStats/inst/doc/._supp.Rnw
- ppiStats/inst/doc/supp.Rnw
- ppiStats/inst/doc/._supp.tex
- ppiStats/inst/doc/supp.tex
- ppiStats/inst/doc/supp.toc
- ppiStats/inst/doc/tmp_R_cache_bpMat.RData
- ppiStats/inst/doc/tmp_R_cache_deg.RData
- ppiStats/inst/doc/tmp_R_cache_dG.RData
- ppiStats/inst/doc/tmp_R_cache_dK.RData
- ppiStats/inst/doc/tmp_R_cache_dsG.RData
- ppiStats/inst/doc/tmp_R_cache_dsK.RData
- ppiStats/inst/doc/tmp_R_cache_gSG.RData
- ppiStats/inst/doc/tmp_R_cache_krogG.RData
- ppiStats/inst/doc/tmp_R_cache_krogM.RData
- ppiStats/inst/doc/tmp_R_cache_kSG.RData
- ppiStats/inst/doc/tmp_R_cache_vbp.RData
- ppiStats/inst/doc/tmp_R_cache_vbpGraph.RData
- ppiStats/inst/doc/tmp_R_cache_vbpStochastic.RData
- ppiStats/inst/doc/tmp_R_cache_vbpSystematic.RData
- ppiStats/inst/doc/unrecipInOutDistribIncludes.aux
- ppiStats/inst/doc/unrecipInOutDistribIncludes.tex
- ppiStats/inst/doc/x.log
- ppiStats/inst/Scripts
- ppiStats/inst/Scripts/Cagney2001.html
- ppiStats/inst/Scripts/Gavin2002.html
- ppiStats/inst/Scripts/Gavin2006.html
- ppiStats/inst/Scripts/Hazbun2003.html
- ppiStats/inst/Scripts/._hgGO.R
- ppiStats/inst/Scripts/hgGO.R
- ppiStats/inst/Scripts/hgPfam.R
- ppiStats/inst/Scripts/Ho2002.html
- ppiStats/inst/Scripts/ItoCore2001.html
- ppiStats/inst/Scripts/ItoFull2001.html
- ppiStats/inst/Scripts/Krogan2004.html
- ppiStats/inst/Scripts/Krogan2006.html
- ppiStats/inst/Scripts/Tong2002.html
- ppiStats/inst/Scripts/Uetz2000-1.html
- ppiStats/inst/Scripts/Uetz2000-2.html
- ppiStats/man
- ppiStats/man/._assessSymmetry.Rd
- ppiStats/man/assessSymmetry.Rd
- ppiStats/man/bpMatrix.Rd
- ppiStats/man/calcInOutDegStats.Rd
- ppiStats/man/estErrProbMethodOfMoments.Rd
- ppiStats/man/genBPGraph.Rd
- ppiStats/man/._hgParams.Rd
- ppiStats/man/hgParams.Rd
- ppiStats/man/._hgTests.Rd
- ppiStats/man/hgTests.Rd
- ppiStats/man/._idProteinErrorType.Rd
- ppiStats/man/idProteinErrorType.Rd
- ppiStats/man/idProteinType.Rd
- ppiStats/man/nullDistDoublyTestedEdges.Rd
- ppiStats/man/twPERM.Rd
- ppiStats/R
- ppiStats/R/assessSymmetry.R
- ppiStats/R/bpMatrix.R
- ppiStats/R/calcInOutDegStats.R
- ppiStats/R/estErrProbMethodOfMoments.R
- ppiStats/R/genBPGraph.R
- ppiStats/R/idHomodimers.R
- ppiStats/R/._idStochastic.R
- ppiStats/R/idStochastic.R
- ppiStats/R/._idSystematic.R
- ppiStats/R/idSystematic.R
- ppiStats/R/idViableProteins.R
- ppiStats/R/nullDistDoublyTestedEdges.R
- ppiStats/R/._ppiHGTest.R
- ppiStats/R/ppiHGTest.R
- ppiStats/R/twPERM.R
