# Supplementary material for: Coverage and error models of protein-protein interaction data by directed graph analysis
Source: Genome Biol. 2007 Sep 10;8(9):R186. doi: 10.1186/gb-2007-8-9-r186 (PMC2375024; doi:10.1186/gb-2007-8-9-r186)
Supplement: Additional data file 2 — Presented is the Bioconductor package ppiStats (version 1.3.5 of 22 June 2007) in 'source' format. ppiStats contains the novel methods developed in this paper. [file gb-2007-8-9-r186-S2.gz › ppiStats/inst/doc/auto/supp.el]

(TeX-add-style-hook "supp"
 (lambda ()
    (LaTeX-add-bibliographies
     "proteinReview")
    (LaTeX-add-environments
     "Schunk")
    (LaTeX-add-labels
     "#1"
     "fig:egKrogan06"
     "fig:barcharts"
     "tab:errorterms"
     "eq:prob"
     "eq:symm"
     "eq:fps"
     "eq:multinomial"
     "sec:inout"
     "symmpvalue"
     "fig:caiplots"
     "fig:caiplots1"
     "x1"
     "x2"
     "x3"
     "x4"
     "q"
     "p")
    (TeX-add-symbols
     '("myincfig" 3)
     '("mbs" 1)
     '("Rclass" 1)
     '("Rpackage" 1)
     '("Robject" 1)
     '("Rfunction" 1)
     "pfp"
     "pfn"
     "ptp"
     "ptn"
     "ntot")
    (TeX-run-style-hooks
     "upquote"
     "fancyvrb"
     "ae"
     "fontenc"
     "T1"
     "rotating"
     "amsmath"
     "graphicx"
     "subfigure"
     "color"
     "latex2e"
     "art11"
     "article"
     "11pt"
     "unrecipInOutDistribIncludes")))
