# Supplementary material for: Coverage and error models of protein-protein interaction data by directed graph analysis
Source: Genome Biol. 2007 Sep 10;8(9):R186. doi: 10.1186/gb-2007-8-9-r186 (PMC2375024; doi:10.1186/gb-2007-8-9-r186)
Supplement: Additional data file 2 — Presented is the Bioconductor package ppiStats (version 1.3.5 of 22 June 2007) in 'source' format. ppiStats contains the novel methods developed in this paper. [file gb-2007-8-9-r186-S2.gz › ppiStats/inst/doc/proteinReview.bib]

@string{AS =    {Annals of Statistics}}
@string{BI =    {Bioinformatics}}
@string{CancRes={Cancer Research}}
@string{ClinCh ={Clinical Chemistry}}
@string{PSB =   {Pacific Symposium on Biocomputing}}
@string{EMBOR = {EMBO Reports}}1
@string{FEBSL=  {FEBS Letters}}
@string{GB =    {Genome Biology}}
@string{GR =    {Genome Research}}
@string{IJC =   {International Journal of Cancer}}
@string{JB =    {Journal of Biology}}
@string{JC =    {Journal of Classification}}
@string{JCB =   {Journal of Computational Biology}}
@string{JMVA =  {Journal of Multivariate Analysis}}
@string{JSPI =  {Journal of Statistical Planning and Inference}}
@string{JASA=   {Journal of the American Statistical Association}}
@string{JCGS=   {Journal of Computational and Graphical Statistics}}
@string{JRSSB=	{Journal of the Royal Statistical Society, Series B}}
@string{MBC =   {Molecular Biology of the Cell}}
@string{MC =    {Molecular Cell}}
@string{ML =    {Machine Learning}}
@string{NAR =   {Nucleic Acids Res}}
@string{NCB =   {Nature Cell Biology}}
@string{NBT =   {Nature Biotechnology}}
@string{NG  =   {Nature Genetics}}
@string{PRL =   {Physical Review Letters}}
@string{PSB =   {Pacific Symposium on Biocomputing}}
@string{PNAS =  {Proc. Natl. Acad. Sci. of the U.S.A.}}
@string{SAGMB = {Statistical Applications in Genetics and Molecular Biology}}
@string{SM =    {Statistics in Medicine}}
@string{SN =    {Social Networks}}

@article{APMS,
  author =	 {A. Kumar and M. Snyder},
  title =	 {Protein complexes take the bait},
  journal =	 {Nature},
  volume =	 415,
  pages =	 {123--124},
  year =	 {2002},
}

@Article{Aloy2004,
  Author =	 "P. Aloy and others",
  Title =	 "{Structure-based assembly of protein complexes in
                  yeast}",
  Journal =	 "Science",
  Year =	 "2004",
  Volume =	 "303",
  Number =	 "5666",
  Pages =	 "2026--2029",
  Month =	 "Mar"
}

@Article{AloyRussell2006,
  Author =	 "Aloy, Patrick and Russell, Robert B",
  Title =	 "{Structural systems biology: modelling protein
                  interactions}",
  Journal =	 "Nat Rev Mol Cell Biol",
  Year =	 "2006",
  Volume =	 "7",
  Pages =	 "188--197"
}


@Article{AloyRussellArtefactsFEBS2002,
   Author="Aloy, Patrick and Russell, Robert B",
   Title="{{P}otential artefacts in protein-interaction networks}",
   Journal="FEBS Lett",
   Year="2002",
   Volume="530",
   Number="1-3",
   Pages="253--254"
}

@Article{Anderson2001,
  Author =	 "Anderson, R B",
  Title =	 "{The power law as an emergent property}",
  Journal =	 "Mem Cognit",
  Year =	 "2001",
  Volume =	 "29",
  Pages =	 "1061--1068"
}

@Article{AndersonTweney1997,
  Author =	 "Anderson, R B and Tweney, R D",
  Title =	 "{Artifactual power curves in forgetting}",
  Journal =	 "Mem Cognit",
  Year =	 "1997",
  Volume =	 "25",
  Pages =	 "724--730"
}

@Article{ArmstrongProteomics2006,
  Author =	 "Armstrong JD and others",
  Title =	 "{Reconstructing protein complexes: From proteomics
                  to systems biology}",
  Journal =	 "Proteomics",
  Year =	 "2006",
  Month =	 "Aug"
}

@Article{BorkReview2004,
  Author =	 "Bork, Peer and others",
  Title =	 "{Protein interaction networks from yeast to human}",
  Journal =	 "Curr Opin Struct Biol",
  Year =	 "2004",
  Volume =	 "14",
  Pages =	 "292--299"
}

@Article{Cagney2001,
  title =	 {Two-hybrid analysis of the Saccharomyces cerevisiae
                  26S proteasome},
  author =	 {Cagney, G and others},
  journal =	 {Physiological Genomics},
  year =	 2001,
  volume =	 7,
  pages =	 {27-34}
}

@Article{Chen2006,
  author =	 "Chen, J and others",
  title =	 {Increasing confidence of protein interactomes using
                  network topological metrics},
  journal =	 "Bioinformatics",
  year =	 "2006",
  volume =	 "22",
  pages =	 "1998-2004",
  doi =		 "10.1093/bioinformatics/btl335"
}

@Article{Chen:2006,
  author =	 "Chen, J and Yuan, B",
  title =	 {Detecting functional modules in the yeast
                  protein-protein interaction network},
  journal =	 "Bioinformatics",
  year =	 "2006",
  volume =	 "22",
  number =	 "18",
  pages =	 "2283-2290",
  month =	 "Sep",
  pmid =	 "16837529",
}

@book{Cochran,
  author =	 {W. G. Cochran},
  title =	 {Sampling Techniques},
  year =	 {1977},
  edition =	 {3},
  publisher =	 {John Wiley and Sons},
  location =	 {New York}
}

@Article{DingProteins2004,
  Author =	 "Ding, Chris and others",
  Title =	 "{A unified representation of multiprotein complex
                  data for modeling interaction networks}",
  Journal =	 "Proteins",
  Year =	 "2004",
  Volume =	 "57",
  Pages =	 "99--108"
}

@Article{Edwards2002,
  Author =	 "Edwards, Aled M and others",
  Title =	 "{Bridging structural biology and genomics: assessing
                  protein interaction data with known complexes}",
  Journal =	 "Trends Genet",
  Year =	 "2002",
  Volume =	 "18",
  Pages =	 "529--536"
}

@Article{ErdosRenyi,
  author =	 {P. Erd\"{o}s and A. R\'{e}nyi},
  title =	 {On random graphs},
  journal =	 {Publicationes Mathematicae},
  volume =	 {6},
  pages =	 {290--297},
  year =	 {1959}
}

@Article{GO,
  author =	 "Harris, M A and others",
  title =	 {The Gene Ontology (GO) database and informatics
                  resource},
  journal =	 "Nucleic Acids Res",
  year =	 "2004",
  volume =	 "32",
  number =	 "Database issue",
  pages =	 "258-261",
  doi =		 "10.1093/nar/gkh036"
}

@Article{GagneurSteinmetz2006,
  author =	 "Gagneur, J and others",
  title =	 {Capturing cellular machines by systematic screens of
                  protein complexes},
  journal =	 "Trends Microbiol",
  year =	 "2006",
  volume =	 "14",
  number =	 "8",
  pages =	 "336-339",
  doi =		 "10.1016/j.tim.2006.06.002"
}

@Article{Gavin2002,
  author =	 {Gavin, Anne-Claude and others},
  title =	 {Functional organization of the yeast proteome by
                  systematic analysis of protein complexes},
  journal =	 {Nature},
  year =	 {2002},
  volume =	 {415},
  pages =	 {141-147}
}

@Article{Gavin2006,
  Author =	 "Gavin, Anne-Claude and others",
  Title =	 "{Proteome survey reveals modularity of the yeast
                  cell machinery}",
  Journal =	 "Nature",
  Year =	 "2006",
  Volume =	 "440",
  Pages =	 "631--636"
}

@Article{Geone,
  author =	 {Ge, H. and others},
  title =	 {Correlation between transcriptome and interactome
                  mapping data from {Saccharomyces} cerevisiae},
  journal =	 NG,
  year =	 {2001},
  volume =	 {29},
  pages =	 {482-486},
}

@Article{Gilchrist2004,
  Author =	 "Gilchrist, Michael A and others",
  Title =	 "{A statistical framework for combining and
                  interpreting proteomic datasets}",
  Journal =	 BI,
  Year =	 "2004",
  Volume =	 "20",
  Pages =	 "689--700"
}

@article{Giot,
  author =	 {L. Giot and others},
  title =	 {A protein interaction map of \textit{{D}rosophila
                  melanogaster}},
  journal =	 {Science},
  year =	 {2003},
  volume =	 {302},
  pages =	 {1727--1736}
}

@article{GirvanNewman,
  author =	 {M. Girvan and M.~E.~J. Newman},
  title =	 {Community structure in social and biological
                  networks},
  journal =	 PNAS,
  year =	 {2002},
  volume =	 {99},
  pages =	 {7821--7826}
}

@Article{GoldbergRoth2003,
  Author =	 "Goldberg, Debra S and Roth, Frederick P",
  Title =	 "{Assessing experimentally derived interactions in a
                  small world}",
  Journal =	 PNAS,
  Year =	 "2003",
  Volume =	 "100",
  Pages =	 "4372--4376"
}

@Article{GollUetz2006,
  Author =	 "Goll, Johannes and Uetz, Peter",
  Title =	 "{The elusive yeast interactome}",
  Journal =	 GB,
  Year =	 "2006",
  Volume =	 "7",
  Number =	 "6",
  Pages =	 "223"
}

@Article{Han2005,
  author =	 "Han, J D and Dupuy, D and Bertin, N and others",
  title =	 {Effect of sampling on topology predictions of
                  protein-protein interaction networks},
  journal =	 "Nat Biotechnol",
  year =	 "2005",
  volume =	 "23",
  pages =	 "839-844"
}

@Article{HanSampling2005,
  Author =	 "Han, Jing-Dong J and others",
  Title =	 "{Effect of sampling on topology predictions of
                  protein-protein interaction networks}",
  Journal =	 NBT,
  Year =	 "2005",
  Volume =	 "23",
  Pages =	 "839--844"
}

@Article{HartwellModules1999,
  Author =	 "Hartwell, L H and others",
  Title =	 "{From molecular to modular cell biology}",
  Journal =	 "Nature",
  Year =	 "1999",
  Volume =	 "402",
  Number =	 "6761 Suppl",
  Pages =	 "47--52",
  Month =	 "Dec"
}

@Article{Hazbun2003,
  title =	 {Assigning function to yeast proteins by integration
                  of technologies},
  author =	 {Hazbun, T and others},
  journal =	 {Molecular Cell},
  year =	 2003,
  volume =	 6,
  pages =	 {1353-1365}
}

@article{Ho2002,
  author =	 {Ho, Y. and others},
  title =	 {Systematic identification of protein complexes in
                  \textit{{S}accharomyces cerevisiae} by mass
                  spectrometry},
  journal =	 {Nature},
  year =	 {2002},
  volume =	 {415},
  pages =	 {180-183}
}

@Article{Ito2001,
  author =	 {Ito, T. and others},
  title =	 {A comprehensive two-hybrid analysis to explore the
                  yeast protein interactome},
  journal =	 PNAS,
  year =	 {2001},
  volume =	 {98},
  pages =	 {4569--4574}
}

@Article{Jaimovich2006,
  author =	 "Jaimovich, A and others",
  title =	 {Towards an integrated protein-protein interaction
                  network: a relational Markov network approach},
  journal =	 "J Comput Biol",
  year =	 "2006",
  volume =	 "13",
  pages =	 "145-164",
  doi =		 "10.1089/cmb.2006.13.145"
}

@Article{JanetPPPI1996,
  Author =	 "Jones, S and Thornton, J M",
  Title =	 "{Principles of protein-protein interactions}",
  Journal =	 PNAS,
  Year =	 "1996",
  Volume =	 "93",
  Pages =	 "13--20"
}

@Article{KelleyIdeker2005,
  Author =	 "Kelley, Ryan and Ideker, Trey",
  Title =	 "{Systematic interpretation of genetic interactions
                  using protein networks}",
  Journal =	 NBT,
  Year =	 "2005",
  Volume =	 "23",
  Pages =	 "561--566"
}

@book{Kish,
  author =	 {L. Kish},
  title =	 {Survey Sampling},
  publisher =	 {John Wiley and Sons},
  year =	 {1965},
  location =	 {New York}
}

@article{Krogan2004,
  author =	 {N. J. Krogan and others},
  title =	 {High-Definition Macromolecular Composition of Yeast
                  RNA-Processing Complexes},
  journal =	 {Molecular Cell},
  volume =	 {13},
  pages =	 {225--239},
  year =	 {2004}
}

@Article{Krogan2006,
  title =	 {Global landscape of protein complexes in the yeast
                  Saccharomyces cerevisiae.},
  author =	 {N. J. Krogan and others},
  journal =	 {Nature},
  year =	 2006,
  volume =	 440,
  pages =	 {637-643}
}

@Article{LehnerNatGen2006,
  Author =	 "Ben Lehner and others",
  Title =	 "{Systematic mapping of genetic interactions in
                  Caenorhabditis elegans identifies common modifiers
                  of diverse signaling pathways}",
  Journal =	 NG,
  Year =	 "2006",
  Volume =	 "38",
  Pages =	 "896--903"
}

@ARTICLE{LeichtVertexSim,
  author =	 {E.~A. Leicht and others},
  title =	 {Vertex similarity in networks},
  journal =	 {Physical Review E},
  volume =	 {73},
  pages =	 {026120},
  url =		 {doi:10.1103/PhysRevE.73.026120},
  year =	 {2006}
}

@Article{Li2004,
  author =	 "Li, S and others",
  title =	 {A map of the interactome network of the metazoan
                  C. elegans},
  journal =	 "Science",
  year =	 "2004",
  volume =	 "303",
  pages =	 "540-543",
  doi =		 "10.1126/science.1091403"
}

@Article{Li2005,
  author =	 {Lun Li and others},
  title =	 {Towards a Theory of Scale-Free Graphs: Definition,
                  Properties, and Implications (Extended Version)},
  journal =	 {arXiv.org},
  year =	 {2005},
  volume =	 {cond-mat},
  number =	 {0501169}
}

@Article{Li:2005,
  author =	 "Li, X L and Tan, S H and Foo, C S and Ng, S K",
  title =	 {Interaction graph mining for protein complexes using
                  local clique merging},
  journal =	 "Genome Inform",
  year =	 "2005",
  volume =	 "16",
  number =	 "2",
  pages =	 "260-269",
}

@Article{LiuPPI2005,
  Author =	 "Liu, Yin and others",
  Title =	 "{Inferring protein-protein interactions through
                  high-throughput interaction data from diverse
                  organisms}",
  Journal =	 "Bioinformatics",
  Year =	 "2005",
  Volume =	 "21",
  Pages =	 "3279--3285"
}

@Article{MIPS,
  author =	 "Mewes, H W and others",
  title =	 {MIPS: analysis and annotation of proteins from whole
                  genomes in 2005},
  journal =	 "Nucleic Acids Res",
  year =	 "2006",
  volume =	 "34",
  pages =	 "169-172",
  doi =		 "10.1093/nar/gkj148"
}

@Article{MaslovSneppenScience2002,
  Author =	 "Maslov, Sergei and Sneppen, Kim",
  Title =	 "{Specificity and stability in topology of protein
                  networks}",
  Journal =	 "Science",
  Year =	 "2002",
  Volume =	 "296",
  Pages =	 "910--913",
  annote =	 "Wacko"
}

@InCollection{MethodsObsEpi,
  title =	 {Methods in Observational Epidemiology},
  author =	 {Kelsey, J and others},
  year =	 {1996},
  booktitle =	 {Monographs in Epidemiology and Biostatistics},
  publisher =	 {Oxford University Press},
  address =	 {New York}
}

@Article{MorrisonBioinf2006,
  Author =	 "Morrison, Julie L and others",
  Title =	 "{A lock-and-key model for protein-protein
                  interactions}",
  Journal =	 "Bioinformatics",
  Year =	 "2006",
  Volume =	 "22",
  Pages =	 "2012--2019"
}

@Article{MrowkaGR2001,
  Author =	 "Mrowka, R and others",
  Title =	 "{Is there a bias in proteome research?}",
  Journal =	 "Genome Res",
  Year =	 "2001",
  Volume =	 "11",
  Pages =	 "1971--1973"
}

@Article{Myung2000,
  Author =	 "Myung, I J and others",
  Title =	 "{Toward an explanation of the power law artifact:
                  insights from response surface analysis}",
  Journal =	 "Mem Cognit",
  Year =	 "2000",
  Volume =	 "28",
  Pages =	 "832--840"
}

@Article{Neduva2006,
  author =	 "Neduva, V and Russell, R B",
  title =	 {Peptides mediating interaction networks: new leads
                  at last},
  journal =	 "Curr Opin Biotechnol",
  year =	 "2006",
  volume =	 "17",
  pages =	 "465-471",
  doi =		 "10.1016/j.copbio.2006.08.002"
}

@article{Newman2006,
  author =	 {M.~E.~J. Newman},
  title =	 {Modularity and community structure in networks},
  journal =	 PNAS,
  year =	 {2006},
  volume =	 {103},
  pages =	 {8577--8585}
}

@Article{PoyatosHurstGB2004,
  Author =	 "Poyatos, Juan F and Hurst, Laurence D",
  Title =	 "{How biologically relevant are interaction-based
                  modules in protein networks?}",
  Journal =	 GB,
  Year =	 "2004",
  Volume =	 "5",
  Number =	 "11",
  Pages =	 "R93"
}

@article{Radicchi2004,
  author =	 {F. Radicchi and others},
  title =	 {Defining and identifying communities in networks},
  journal =	 PNAS,
  year =	 2004,
  volume =	 101,
  pages =	 {2658--2663},
}

@article{Raji,
  author =	 {R. Balasubramanian and others},
  title =	 {A graph theoretic approach to testing associations
                  between disparate sources of functional genomics
                  data},
  volume =	 {20},
  pages =	 {3353--3362},
  journal =	 BI,
  year =	 {2004},
}

@Article{Reguly2006,
  author =	 "Reguly, T and others",
  title =	 {Comprehensive curation and analysis of global
                  interaction networks in Saccharomyces cerevisiae},
  journal =	 JB,
  year =	 "2006",
  volume =	 "5",
  pages =	 "11-11",
  doi =		 "10.1186/jbiol36"
}

@Article{Rual2005,
  author =	 "Rual, J F and others",
  title =	 {Towards a proteome-scale map of the human
                  protein-protein interaction network},
  journal =	 "Nature",
  year =	 "2005",
  volume =	 "437",
  number =	 "7062",
  pages =	 "1173-1178",
  doi =		 "10.1038/nature04209"
}

@book{SNA,
  author =	 {Wasserman, Stanley and Faust, Katherine},
  title =	 {Social Network Analysis, Methods and Applications},
  publisher =	 {Cambridge University Press},
  address =	 {Cambridge},
  year =	 {1994}
}

@Article{Scholtens,
  author =	 {D. Scholtens and R. Gentleman},
  title =	 {Making sense of high-throughput protein-protein
                  interaction data},
  journal =	 SAGMB,
  year =	 {2004},
  volume =	 {3},
  pages =	 {Article 39}
}

@article{ScholtensVidalGent,
  author =	 {D. Scholtens and others},
  title =	 {Local dynamic modeling of global interactome
                  networks},
  journal =	 {Bioinformatics},
  year =	 {2005},
  volume =	 {21},
  pages =	 {3548--3557}
}

@Article{Scott:2006,
  author =	 "Scott, J and Ideker, T and Karp, R M and Sharan, R",
  title =	 {Efficient algorithms for detecting signaling
                  pathways in protein interaction networks},
  journal =	 "J Comput Biol",
  year =	 "2006",
  volume =	 "13",
  number =	 "2",
  pages =	 "133-144",
}

@article{Seidman,
  author =	 {S. Seidman},
  year =	 {1983},
  title =	 {Internal cohesion of LS sets in graphs},
  journal =	 {Social Networks},
  volume =	 {5},
  pages =	 {97--107}
}

@article{Shamir,
  title =	 {A Clustering Algorithm based on Graph Connectivity},
  author =	 {E. Hartuv and R. Shamir},
  journal =	 {Information Processing Letters},
  volume =	 {76},
  pages =	 {175--181},
  year =	 {2000},
}

@book{Siek,
  author =	 "Jeremy G. Siek and others",
  title =	 "The Boost Graph Library",
  publisher =	 "Addison Wesley",
  address =	 {Boston},
  year =	 2002,
  pages =	 322
}

@Article{Stelzl2005,
  author =	 "Stelzl, U and others",
  title =	 {A human protein-protein interaction network: a
                  resource for annotating the proteome},
  abstract =	 {Protein-protein interaction maps provide a valuable
                  framework for a better understanding of the
                  functional organization of the proteome. To detect
                  interacting pairs of human proteins systematically,
                  a protein matrix of 4456 baits and 5632 preys was
                  screened by automated yeast two-hybrid (Y2H)
                  interaction mating. We identified 3186 mostly novel
                  interactions among 1705 proteins, resulting in a
                  large, highly connected network. Independent
                  pull-down and co-immunoprecipitation assays
                  validated the overall quality of the Y2H
                  interactions. Using topological and GO criteria, a
                  scoring system was developed to define 911
                  high-confidence interactions among 401
                  proteins. Furthermore, the network was searched for
                  interactions linking uncharacterized gene products
                  and human disease proteins to regulatory cellular
                  pathways. Two novel Axin-1 interactions were
                  validated experimentally, characterizing ANP32A and
                  CRMP1 as modulators of Wnt signaling. Systematic
                  human protein interaction screens can lead to a more
                  comprehensive understanding of protein function and
                  cellular processes.},
  journal =	 "Cell",
  year =	 "2005",
  volume =	 "122",
  number =	 "6",
  pages =	 "957-968",
  doi =		 "10.1016/j.cell.2005.08.029"
}

@Article{Storey2002,
  author =	 "John Storey",
  title =	 "A direct approach to false discovery rates",
  journal =	 JRSSB,
  year =	 2002,
  volume =	 64,
  pages =	 {479-498}
}

@Article{StuartScience2003,
  Author =	 "Stuart, Joshua M and others",
  Title =	 "{A gene-coexpression network for global discovery of
                  conserved genetic modules}",
  Journal =	 "Science",
  Year =	 "2003",
  Volume =	 "302",
  Pages =	 "249--255"
}

@Article{StumpfPRE2005,
  Author =	 "Stumpf, Michael P H and Wiuf, Carsten",
  Title =	 "{{S}ampling properties of random graphs: the degree
                  distribution}",
  Journal =	 "Phys Rev E Stat Nonlin Soft Matter Phys",
  Year =	 "2005",
  Volume =	 "72",
  Pages =	 "036118"
}

@article{Tong2002,
  author =	 {Tong, Amy Hin Yan and others},
  title =	 {A combined experimental and computational strategy
                  to define protein interaction networks for peptide
                  recognition modules},
  journal =	 {Science},
  year =	 {2002},
  pages =	 {321--324}
}

@Article{TongScience2004,
  Author =	 "Tong, Amy Hin Yan and others",
  Title =	 "{Global mapping of the yeast genetic interaction
                  network}",
  Journal =	 "Science",
  Year =	 "2004",
  Volume =	 "303",
  Pages =	 "808--813"
}

@Article{Uetz2000,
  author =	 {Uetz, Peter and others},
  title =	 {A comprehensive analysis of protein-protein
                  interactions in \textit{{S}accharomyces cerevisiae}},
  journal =	 {Nature},
  year =	 {2000},
  volume =	 {403},
  pages =	 {623-627}
}

@Article{UetzReview2002,
  Author =	 "Uetz, Peter",
  Title =	 "{Two-hybrid arrays}",
  Journal =	 "Curr Opin Chem Biol",
  Year =	 "2002",
  Volume =	 "6",
  Pages =	 "57--62"
}

@Article{WiufPNAS2006,
  Author =	 "Wiuf, Carsten and others",
  Title =	 "{A likelihood approach to analysis of network data}",
  Journal =	 PNAS,
  Year =	 "2006",
  Volume =	 "103",
  Pages =	 "7566--7570",
  annote =	 "Wacko"
}

@article{Y2H,
  title =	 {A novel genetic system to detect protein-protein
                  interactions},
  author =	 {S. Fields and O. Song},
  journal =	 {Nature},
  year =	 {1989},
  volume =	 {340},
  pages =	 {245--246}
}

@Article{Yu:2006,
  author =	 "Yu, H and Paccanaro, A and Trifonov, V and Gerstein,
                  M",
  title =	 {Predicting interactions in protein networks by
                  completing defective cliques},
  journal =	 "Bioinformatics",
  year =	 "2006",
  volume =	 "22",
  number =	 "7",
  pages =	 "823-829",
}

@article{Zhao2005,
  title =	 {Navigating the Chaperone Network: An integrative map
                  of physical and genetic interactions mediated by the
                  {H}sp90 chaperone},
  author =	 {R. Zhao and others},
  journal =	 {Cell},
  year =	 {2005},
  volume =	 {120},
  pages =	 {715--727}
}

@Article{deSilvaStumpf2005,
  Author =	 "de Silva, Eric and Stumpf, Michael P",
  Title =	 "{Complex networks and simple models in biology}",
  Journal =	 "J R Soc Interface",
  Year =	 "2005",
  Volume =	 "2",
  Pages =	 "419--430",
  annote =	 "Trivial"
}

@article{falcon2006,
  author =	 {S. Falcon and R. Gentleman},
  title =	 {Using GOstats to test gene lists for GO term
                  association},
  journal =	 {Bioinformatics},
  year =	 {2006},
  Volume =       {2},
  pages =	 {257--258}
}

@article{hart2006,
  author =	 {"Hart, G Traver" and "Ramani, Arun K" and "Marcotte,
                  Edward M"},
  title =	 {How Complete Are Current Yeast and Human
                  Protein-Interactions Networks},
  journal =	 {Genome Biology},
  year =	 {2006},
}

@webpage{sgd,
  title =       {"Saccharomyces Genome Database"},
  url =	 {"http://www.yeastgenome.org"}
}

@Article{vonMering2002,
  Author =	 "von Mering, Christian and others",
  Title =	 "{Comparative assessment of large-scale data sets of
                  protein-protein interactions}",
  Journal =	 "Nature",
  Year =	 "2002",
  Volume =	 "417",
  Pages =	 "399--403"
}


@Article{Simpson2000,
   Author="Simpson, J C and Wellenreuther, R and Poustka, A and others",
   Title="{{S}ystematic subcellular localization of novel proteins identified by large-scale c{D}{N}{A} sequencing}",
   Journal="EMBO Rep",
   Year="2000",
   Volume="1",
   Pages="287--292"
}

@Article{Sharp1987,
   Author="Sharp, P M and Li, W H",
   Title="{The codon Adaptation Index--a measure of directional synonymous codon usage bias, and its potential applications.}",
   Journal="Nucleic Acid Res",
   Year="1987",
   Volume="15",
   Pages="1281-1295"
}

@Article{Domon2006,
   Author="Domon, Bruno and Aebersold, Ruedi",
   Title="{Mass spectrometry and protein analysis}",
   Journal="Science",
   Year="2006",
   Volume="312",
   Pages="212-217"
}

@Article{Aebersold2003,
   Author="Aebersold, Ruedi and Mann, Matthias",
   Title="{Mass spectrometry-based proteomics}",
   Journal="Nature",
   Year="2003",
   Volume="422",
   Pages="198-207"
}

@Article{Intact,
   Author="Kerrien, S and others",
   Title="{IntAct -- Open Source Resource for Molecular Interaction Data}",
   Journal="Nucleic Acids Research",
   Year="2006",
   Volume="35",
   Pages="D561-D565"
}

@Article{deSilva2006,
   Author="de Silva, Eric and others",
   Title="{The Effects of Incomplete Protein Interaction Data on Structural 
           and Evolutionary Inferences}",
   Journal="BMC Biology",
   Year="2006",
   Volume="4"
}

@book{Stanley,
  author =	 "Stanley, R P",
  title =	 "Enumerative Combinatorics I",
  publisher =	 "Cambridge University Press",
  address =	 {New York},
  year =	 1997
}

@Article{barabasi2004,
   Author="Barabasi, A.L. and Oitvai, Z.N.",
   Title="{Network Biology: Understanding the Cell's Functional
           Organization}",
   Journal="Nature Review Genetics",
   Year="2004",
   Volume="5"
}

@Article{strogatz2001,
   Author="Strogatz, S.H.",
   Title="{Exploring Complex Networks}",
   Journal="Nature",
   Year="2001",
   Volume="410"
}

@Article{strogatz2001,
   Author="Strogatz, S.H.",
   Title="{Exploring Complex Networks}",
   Journal="Nature",
   Year="2001",
   Volume="410"
}

@Article{walhout2000,
   Author="Walhout, A.J. and others",
   Title="{Yeast Two-Hybrid Systems and Protein Interaction
           Mapping Projects for Yeast and Worm}",
   Journal="YEAST",
   Year="2000",
   Volume="17"
}


@Article{bader2002,
   Author="Bader, G.D. and Hogue, C,W.",
   Title="{Analyzing Yeast Protein-Protein Interactions Data
           Obtained from Different Sources}",
   Journal="Nature Biotechnology",
   Year="2002",
   Volume="20"
}


@Article{grigoriev2003,
   Author="Grigoriev, A.",
   Title="{On the Number of Protein-Protein Interactions
           in the Yeast Proteome}",
   Journal="Nucleic Acid Research",
   Year="2003",
   Volume="31"
}

@Article{thomas2003,
   Author="Thomas, A. and others",
   Title="{On the Structure of Protein-Protein Interactions
           Networks}",
   Journal="Biochemical Scociety",
   Year="2003",
   Volume="31"
}

@Article{schwikowski2000,
   Author="Schwikowski, B. and others",
   Title="{A Network of Protein-Protein Interactions in 
           Yeast}",
   Journal="Nature Biotechnology",
   Year="2000",
   Volume="18"
}

@Article{walhout1999,
   Author="Walhout, A.J. and others",
   Title="{A Genetic Strategy to Eliminate Self-Activator
           Baits Prior to High-Throughput Yeast Two-Hybrid
           Screens}",
   Journal="Genome Research",
   Year="1999",
   Volume="9"
}

@Article{vidalain2004,
   Author="Vidalain, P.O. and others",
   Title="{Increasing Specificity in High-Throughput
           Yeast Two-Hybrid Experiments}",
   Journal="Methods",
   Year="2004",
   Volume="32"
}

@Article{lappe2004,
   Author="Lappe, M. and Holm, L",
   Title="{Unraveling Protein Interaction Networks with
           Near-optimal Efficiency}",
   Journal="Nature Biotechnology",
   Year="2004",
   Volume="22"
}

@Article{poyatos2004,
   Author="Poyatos, J.F. and Hurst, L.D.",
   Title="{How Biologically Relevant are Interaction
           Based Modules in Protein Networks}",
   Journal="Genome Biology",
   Year="2004",
   Volume="5"
}

@Article{xenarios2001,
   Author="Xenarios, I. and Eisenberg, D.",
   Title="{Protein interaction databases.}",
   Journal="Current Opinions Biotechnology",
   Year="2001",
   Volume="12"
}

@Article{hazbun2001,
   Author="Hazbun, T. R. and Fields, S.",
   Title="{Networking Proteins in Yeast}",
   Journal="Proceedings of National Academy of Science",
   Year="2001",
   Volume="98"
}

@Article{tucker2001,
   Author="Tucker, C.L. and others",
   Title="{Towards an Understanding of Complex Protein Networks}",
   Journal="Trends Cell Biology",
   Year="2001",
   Volume="11"
}

@Article{deane2002,
   Author="Deane, C.M. and others",
   Title="{Two Methods for Assesment of the Reliability of 
           High Throughput Observations}",
   Journal="Molecular and Cellular Proteomics",
   Year="2002",
   Volume="1.5"
}


@book{Bickel,
  author =	 "Bickel, P.J. and Doksum, K.A.",
  title =	 "Mathematical Statistics: Basic Ideas and Selected Topics",
  publisher =	 "Prentice Hall",
  address =	 {New Jersey},
  year =	 2001,
  pages =	 556
}

@Article{miller2005,
   Author="Miller, J.P. and others",
   Title="{Large-scale Identification of Yeast Integral Membrane
           Protein Interactions}",
   Journal="Proceedings of the National Academy of Sciences",
   Year="2005",
   Volume="34"
}
