# Supplementary material for: Coverage and error models of protein-protein interaction data by directed graph analysis
Source: Genome Biol. 2007 Sep 10;8(9):R186. doi: 10.1186/gb-2007-8-9-r186 (PMC2375024; doi:10.1186/gb-2007-8-9-r186)
Supplement: Additional data file 2 — Presented is the Bioconductor package ppiStats (version 1.3.5 of 22 June 2007) in 'source' format. ppiStats contains the novel methods developed in this paper. [file gb-2007-8-9-r186-S2.gz › ppiStats/inst/doc/supp.aux]

\relax 
\citation{Ito2001}
\citation{Uetz2000}
\citation{Zhao2005}
\citation{Cagney2001}
\citation{Tong2002}
\citation{Hazbun2003}
\citation{Gavin2006}
\citation{Gavin2002}
\citation{Ho2002}
\citation{Krogan2004}
\citation{Krogan2006}
\citation{Krogan2006}
\@writefile{toc}{\contentsline {section}{\numberline {1}Introduction}{2}}
\citation{Krogan2006}
\citation{Krogan2006}
\@writefile{lof}{\contentsline {figure}{\numberline {1}{\ignorespaces The graph shows the interaction data between four selected proteins from Krogan et al.'s experiment\nobreakspace  {}\cite  {Krogan2006}. The bi-directional edge between the ATPase \textit  {SSA1} and the translational elongation factor \textit  {TEF2} indicates that either one as a bait pulled down the other one as a prey. The directed edge from \textit  {RPC82}, a subunit of RNA polymerase III, to \textit  {SSA1} indicates that \textit  {RPC82} as a bait pulled down \textit  {SSA1}, but not vice versa. Another unreciprocated edge goes from the phosphatase \textit  {PHO3} to \textit  {TEF2}. An investigation of the dataset shows that \textit  {PHO3}, which localizes in the periplasmatic space, was not reported in any interaction as a prey, while \textit  {RPC82C} was. In the interpretation of the data, we would have most confidence that there is a real interaction between \textit  {SSA1} and \textit  {TEF2}. We can differentiate between the two unreciprocated interactions: the one between \textit  {RPC82C} and \textit  {SSA1} has been bi-directionally tested, but only found once, while the other one has only been uni-directionally tested and found. }}{3}}
\newlabel{fig:egKrogan06}{{1}{3}}
\@writefile{toc}{\contentsline {section}{\numberline {2}Obtaining the PPI Data}{3}}
\@writefile{toc}{\contentsline {section}{\numberline {3}Sampling and Coverage of the Interactome}{5}}
\@writefile{toc}{\contentsline {subsection}{\numberline {3.1}Analysis on the Bait/Prey Interactions}{5}}
\citation{Krogan2006}
\citation{Krogan2006}
\citation{Storey2002}
\citation{MethodsObsEpi}
\citation{MethodsObsEpi}
\citation{falcon2006}
\@writefile{lof}{\contentsline {figure}{\numberline {2}{\ignorespaces  { This bar chart shows the proportion of proteins sampled either as a viable bait (VB), a viable prey (VP), or as both (VBP). With the exception of the Krogan et al.\nobreakspace  {}\cite  {Krogan2006}'s data, the other eleven show large portions of the yeast genome which did not participate in any positive interactions. Without additional information, there is little we can do to elucidate whether these proteins were tested but inactive for all tests, or whether these proteins were not tested. } }}{6}}
\newlabel{fig:barcharts}{{2}{6}}
\@writefile{lot}{\contentsline {table}{\numberline {1}{\ignorespaces Standard definitions of various error terms \cite  {MethodsObsEpi}. The probabilities are conditional on that the interaction is tested.}}{7}}
\newlabel{tab:errorterms}{{1}{7}}
\@writefile{toc}{\contentsline {subsection}{\numberline {3.2}Hypergeometric Testing}{8}}
\@writefile{toc}{\contentsline {section}{\numberline {4}Systematic Bias}{9}}
\@writefile{toc}{\contentsline {subsection}{\numberline {4.1}Probability model}{9}}
\newlabel{eq:prob}{{1}{10}}
\@writefile{toc}{\contentsline {subsubsection}{\numberline {4.1.1}Symmetry}{10}}
\newlabel{eq:symm}{{3}{10}}
\@writefile{toc}{\contentsline {subsubsection}{\numberline {4.1.2}Decomposition}{10}}
\newlabel{eq:fps}{{6}{10}}
\newlabel{eq:multinomial}{{7}{11}}
\@writefile{toc}{\contentsline {subsubsection}{\numberline {4.1.3}Using in/out asymmetry to identify baits that are likely to be subject to systematic errors}{11}}
\newlabel{sec:inout}{{4.1.3}{11}}
\newlabel{symmpvalue}{{8}{11}}
\@input{unrecipInOutDistribIncludes.aux}
\@writefile{toc}{\contentsline {subsection}{\numberline {4.2}Logistic Regressions}{24}}
\@writefile{toc}{\contentsline {subsection}{\numberline {4.3}Results: log(abundance) as predictor}{25}}
\@writefile{toc}{\contentsline {subsection}{\numberline {4.4}Results: log(YEPD-abundance) as predictor}{26}}
\@writefile{toc}{\contentsline {subsection}{\numberline {4.5}Results: log(SD-abundance) as predictor}{27}}
\citation{Gavin2006}
\citation{Gavin2006}
\citation{Krogan2006}
\citation{Krogan2006}
\citation{Sharp1987}
\@writefile{toc}{\contentsline {subsection}{\numberline {4.6}Results: log(CAI) as predictor}{28}}
\@writefile{lof}{\contentsline {figure}{\numberline {15}{\ignorespaces  { These plots present a view of the adjacency matrix for the VBP derived from the Gavin et al's.\nobreakspace  {}\cite  {Gavin2006} experimental data set. An interaction between bait $b$ and prey $p$ is recorded by a dark pixel in $(b,p)^{th}$ position of the matrix. The left panel has the rows and columns randomly ordered while the right panel has the rows and columns ordered by ascending values of each protein's condon adaptation index (CAI). Contrasting these two figures, we can ascertain that there is a relationship between bait/prey interactions and CAI. The relationship is based on proteins with large un-reciprocated in-degree since the right panel shows a dark vertical band. Had unreciprocated out-degree also been associated with CAI then there would be a similar horizontal band reflected across the main diagonal of the matrix. } }}{29}}
\newlabel{fig:caiplots}{{15}{29}}
\citation{Gavin2006}
\citation{Krogan2006}
\citation{Krogan2006}
\@writefile{lof}{\contentsline {figure}{\numberline {16}{\ignorespaces  { Same adjacency matrix plots for the Krogan et al's\nobreakspace  {}\cite  {Krogan2006} data. } }}{30}}
\newlabel{fig:caiplots1}{{16}{30}}
\@writefile{lot}{\contentsline {table}{\numberline {2}{\ignorespaces This table gives both the Pearson and Spearman correlation between CAI against three distinct protein abundance datasets: 1. General Abundance, 2. Abundance in the YEPD medium, 3. Abundance in the SD medium. An interesting observation is that the highest correlation found is between CAI and protein abundance in the SD medium.}}{30}}
\newlabel{ta:cor}{{2}{30}}
\citation{Gavin2006}
\citation{Gavin2006}
\citation{Krogan2006}
\citation{Krogan2006}
\citation{Gavin2006}
\citation{Krogan2006}
\citation{Gavin2006}
\citation{Krogan2006}
\citation{Gavin2006}
\citation{Krogan2006}
\citation{Gavin2006}
\citation{Krogan2006}
\@writefile{toc}{\contentsline {subsection}{\numberline {4.7}Fisher's Exact Test Across Experiment}{31}}
\@writefile{lof}{\contentsline {figure}{\numberline {17}{\ignorespaces Plots of CAI against $\qopname  \relax o{log}$ of the three measured abundance datasets. We colored those proteins found to be affected by a systematic bias in the Gavin et al.'s \cite  {Gavin2006} data red and all other proteins blue.}}{32}}
\newlabel{fig-plotCorGav}{{17}{32}}
\@writefile{lof}{\contentsline {figure}{\numberline {18}{\ignorespaces Plots of CAI against $\qopname  \relax o{log}$ of the three measured abundance datasets. We colored those proteins found to be affected by a systematic bias in the Krogan et al.'s \cite  {Krogan2006} data red and all other proteins blue.}}{33}}
\newlabel{fig-plotCorKro}{{18}{33}}
\citation{Cagney2001}
\citation{Tong2002}
\citation{Hazbun2003}
\citation{Ito2001}
\citation{Gavin2006}
\citation{Krogan2006}
\@writefile{toc}{\contentsline {subsection}{\numberline {4.8}Unreciprocated Degree Statistics}{37}}
\@writefile{lof}{\contentsline {figure}{\numberline {19}{\ignorespaces Histograms of the out-degree z-scores.}}{38}}
\newlabel{fig-zScoreHist}{{19}{38}}
\citation{Gavin2006}
\citation{Krogan2006}
\citation{Gavin2006}
\citation{Krogan2006}
\citation{Gavin2006}
\citation{Krogan2006}
\citation{Gavin2006}
\citation{Krogan2006}
\citation{Gavin2006}
\citation{Krogan2006}
\citation{Gavin2006}
\citation{Krogan2006}
\citation{Gavin2006}
\citation{Krogan2006}
\@writefile{lot}{\contentsline {table}{\numberline {3}{\ignorespaces This table gives both the Pearson, Kendall, and Spearman correlation between the z-scores from the data of Gavin et al. and the z-scores from the data of Krogan et al. (both 2006). The correlation is computed with the restriction to those VBP in both datasets.}}{39}}
\newlabel{ta:zCor}{{3}{39}}
\@writefile{lof}{\contentsline {figure}{\numberline {20}{\ignorespaces Density plots for the three largest bait/prey datasets with the zero-line.}}{40}}
\newlabel{fig-zScoreDens}{{20}{40}}
\@writefile{lof}{\contentsline {figure}{\numberline {21}{\ignorespaces This figure shows the $z$-score for the common VBP of Gavin et al.'s \cite  {Gavin2006} data against Krogan et al.'s \cite  {Krogan2006} data. We can see from the figure that the highest concentration of $z$-scores is off the origin. There is also evidence that proteins which have relatively large $z$-scores in absolute value in one experiment will also have relatively large $z$-scores in the other. }}{41}}
\newlabel{fig-zScoreInt}{{21}{41}}
\@writefile{lof}{\contentsline {figure}{\numberline {22}{\ignorespaces This figure shows the $z$-score for the common VBP of Gavin et al.'s \cite  {Gavin2006} data against Krogan et al.'s \cite  {Krogan2006} data when we restrict first and then find the systematic proteins. }}{42}}
\newlabel{fig-newZ}{{22}{42}}
\@writefile{toc}{\contentsline {section}{\numberline {5}Stochastic Error Analysis: Estimation of $p_{\unhbox \voidb@x \hbox {\relax \fontsize  {8}{9.5}\selectfont  fp}}$ and $p_{\unhbox \voidb@x \hbox {\relax \fontsize  {8}{9.5}\selectfont  fn}}$ by the method of moments}{43}}
\@writefile{toc}{\contentsline {subsection}{\numberline {5.1}Derivation}{43}}
\newlabel{x1}{{11}{43}}
\newlabel{x2}{{12}{43}}
\newlabel{x3}{{13}{43}}
\newlabel{x4}{{14}{43}}
\newlabel{q}{{15}{43}}
\newlabel{p}{{17}{44}}
\@writefile{toc}{\contentsline {subsection}{\numberline {5.2}Computation}{44}}
\@writefile{toc}{\contentsline {subsubsection}{\numberline {5.2.1}Test on simulated data}{44}}
\@writefile{lof}{\contentsline {figure}{\numberline {23}{\ignorespaces The solution manifold. The numbers in blue are the corresponding values of $n_1$, the corresponding (unknown) true number of interactions.}}{45}}
\newlabel{fig-plotpqsim}{{23}{45}}
\citation{Ito2001}
\citation{Uetz2000}
\citation{Cagney2001}
\citation{Hazbun2003}
\citation{Tong2002}
\citation{Gavin2002}
\citation{Ho2002}
\citation{Krogan2004}
\citation{Gavin2006}
\citation{Krogan2006}
\@writefile{toc}{\contentsline {subsection}{\numberline {5.3}Application to the PPI datasets}{46}}
\citation{Gavin2006}
\citation{Krogan2006}
\citation{Gavin2006}
\citation{Krogan2006}
\@writefile{toc}{\contentsline {section}{\numberline {6}Stochastic Error Analysis: Estimation of Unreciprocated and Reciprocated FP/FN Errors within the Measured Data}{47}}
\@writefile{lof}{\contentsline {figure}{\numberline {24}{\ignorespaces The solution manifolds (one plot per dataset, unfiltered data).}}{48}}
\newlabel{fig-pfppfnUnfiltSep}{{24}{48}}
\@writefile{lof}{\contentsline {figure}{\numberline {25}{\ignorespaces The solution manifolds (one plot per dataset, filtered data)}}{49}}
\newlabel{fig-pfppfnFiltSep}{{25}{49}}
\@writefile{lof}{\contentsline {figure}{\numberline {26}{\ignorespaces  These figures detail the error statistics for each of the datasets. Plot $a$ generates the 1-dimensional solution curves for $(p_{\unhbox \voidb@x \hbox {\relax \fontsize  {8}{9.5}\selectfont  fp}},p_{\unhbox \voidb@x \hbox {\relax \fontsize  {8}{9.5}\selectfont  fn}})$ parametrized by $n$ for the AP-MS datasets. Plot $b$ generates similar 1-dimensional curves but for the Y2H datasets. Plots $c$ and $d$ recalculates these solution curves for the AP-MS and Y2H respectively. These recalculations are done by setting aside those interactions which appear to be affected by a systeamtic bias of the experimental assay. Having set aside those interactions, the range for $p_{\unhbox \voidb@x \hbox {\relax \fontsize  {8}{9.5}\selectfont  fp}}$ is substantially constrained for the solution curves characterizing \cite  {Gavin2006, Krogan2006} implying that systematic errors may potentially have large effects on $p_{\unhbox \voidb@x \hbox {\relax \fontsize  {8}{9.5}\selectfont  fp}}$.}}{50}}
\newlabel{fig-pfppfnAll2gether}{{26}{50}}
\@writefile{lot}{\contentsline {table}{\numberline {4}{\ignorespaces Estimates of FP unreciprocated and reciprocated errors via the Multinomial error Model. Z is the random variable associated with unreciprocated FP errors; Z2 corresponds with reciprocated FP errors. z and z2 denote the observed number of unreciprocated and reciprocated interactions found in the data.}}{51}}
\newlabel{ta:pfp}{{4}{51}}
\@writefile{toc}{\contentsline {section}{\numberline {7}Cross Data Integration and Analysis}{51}}
\@writefile{lof}{\contentsline {figure}{\numberline {27}{\ignorespaces  A schematic representation of the interactome coverage of two protein interaction experiments. The adjacency matrix of the complete interactome is represented by the large square. Experiment 1 covers a certain set of proteins as baits (rows covered by the green vertical line) and as prey (columns covered by the green horizontal line). The tested interactions for Experiment 1 are contained within the green rectangle. Similarly, Experiment 2 covers another set of proteins and tests for a set of interactions contained in the purple rectangle. The intersection of the rectangles, the red area, are the bait to prey interactions tested by both experiments, and the union are the interactions tested by at least one of the experiments. Note that the interactions in the light gray area were tested by \emph  {neither} experiment either because there are missing tested prey (upper right corner) or missing tested baits (lower left corner). The interactions in the white region are also tested by \emph  {neither} experiment because both the baits and the prey were not tested.}}{52}}
\newlabel{matrixPlot}{{27}{52}}
\bibstyle{plain}
\bibdata{proteinReview}
\bibcite{Cagney2001}{1}
\bibcite{falcon2006}{2}
\bibcite{Gavin2002}{3}
\bibcite{Gavin2006}{4}
\bibcite{Hazbun2003}{5}
\bibcite{Ho2002}{6}
\@writefile{lot}{\contentsline {table}{\numberline {5}{\ignorespaces Estimates of FN unreciprocated and reciprocated errors via the Multinomial error Model. W is the random variable associated with unreciprocated FP errors; W2 corresponds with reciprocated FP errors. w and w2 denote the observed number of unreciprocated and reciprocated interactions found in the data.}}{53}}
\newlabel{ta:pfn}{{5}{53}}
\bibcite{Ito2001}{7}
\bibcite{MethodsObsEpi}{8}
\bibcite{Krogan2004}{9}
\bibcite{Krogan2006}{10}
\bibcite{Sharp1987}{11}
\bibcite{Storey2002}{12}
\@writefile{lot}{\contentsline {table}{\numberline {6}{\ignorespaces A general overview of seven Y2H and five AP-MS experiments: VB - the number of viable baits; CB - the number of cloned (hybridized) baits if available; TB - the total number of baits; VB/TB; VP - the number of viable prey; VBP - the number of proteins observed as both bait and prey; VBP/VB; VP/VB, TI - the total number of interactions observed; TI/VB.}}{54}}
\newlabel{ta:eda}{{6}{54}}
\bibcite{Tong2002}{13}
\bibcite{Uetz2000}{14}
\bibcite{Zhao2005}{15}
\@writefile{lot}{\contentsline {table}{\numberline {7}{\ignorespaces This table shows two distinct statistics on the pair-wise comparison of the data sets. The values above the diagonal give the number of common viable baits, the values below the diagonal give the number of common viable prey.}}{55}}
\newlabel{ta:y2hComp}{{7}{55}}
\@writefile{lot}{\contentsline {table}{\numberline {8}{\ignorespaces This table shows two distinct statistics on the pair-wise comparison of the data sets. The values above the diagonal give the number of common viable baits, the values below the diagonal give the number of common viable prey.}}{55}}
\newlabel{ta:apmsComp}{{8}{55}}
