# Supplementary material for: Coverage and error models of protein-protein interaction data by directed graph analysis
Source: Genome Biol. 2007 Sep 10;8(9):R186. doi: 10.1186/gb-2007-8-9-r186 (PMC2375024; doi:10.1186/gb-2007-8-9-r186)
Supplement: Additional data file 2 — Presented is the Bioconductor package ppiStats (version 1.3.5 of 22 June 2007) in 'source' format. ppiStats contains the novel methods developed in this paper. [file gb-2007-8-9-r186-S2.gz › ppiStats/inst/doc/supp.bbl]

\begin{thebibliography}{10}

\bibitem{Cagney2001}
G~Cagney et~al.
\newblock Two-hybrid analysis of the saccharomyces cerevisiae 26s proteasome.
\newblock {\em Physiological Genomics}, 7:27--34, 2001.

\bibitem{falcon2006}
S.~Falcon and R.~Gentleman.
\newblock Using gostats to test gene lists for go term association.
\newblock {\em Bioinformatics}, 2:257--258, 2006.

\bibitem{Gavin2002}
Anne-Claude Gavin et~al.
\newblock Functional organization of the yeast proteome by systematic analysis
  of protein complexes.
\newblock {\em Nature}, 415:141--147, 2002.

\bibitem{Gavin2006}
Anne-Claude Gavin et~al.
\newblock {Proteome survey reveals modularity of the yeast cell machinery}.
\newblock {\em Nature}, 440:631--636, 2006.

\bibitem{Hazbun2003}
T~Hazbun et~al.
\newblock Assigning function to yeast proteins by integration of technologies.
\newblock {\em Molecular Cell}, 6:1353--1365, 2003.

\bibitem{Ho2002}
Y.~Ho et~al.
\newblock Systematic identification of protein complexes in
  \textit{{S}accharomyces cerevisiae} by mass spectrometry.
\newblock {\em Nature}, 415:180--183, 2002.

\bibitem{Ito2001}
T.~Ito et~al.
\newblock A comprehensive two-hybrid analysis to explore the yeast protein
  interactome.
\newblock {\em Proc. Natl. Acad. Sci. of the U.S.A.}, 98:4569--4574, 2001.

\bibitem{MethodsObsEpi}
J~Kelsey et~al.
\newblock Methods in observational epidemiology.
\newblock In {\em Monographs in Epidemiology and Biostatistics}. Oxford
  University Press, New York, 1996.

\bibitem{Krogan2004}
N.~J. Krogan et~al.
\newblock High-definition macromolecular composition of yeast rna-processing
  complexes.
\newblock {\em Molecular Cell}, 13:225--239, 2004.

\bibitem{Krogan2006}
N.~J. Krogan et~al.
\newblock Global landscape of protein complexes in the yeast saccharomyces
  cerevisiae.
\newblock {\em Nature}, 440:637--643, 2006.

\bibitem{Sharp1987}
P~M Sharp and W~H Li.
\newblock {The codon Adaptation Index--a measure of directional synonymous
  codon usage bias, and its potential applications.}
\newblock {\em Nucleic Acid Res}, 15:1281--1295, 1987.

\bibitem{Storey2002}
John Storey.
\newblock A direct approach to false discovery rates.
\newblock {\em Journal of the Royal Statistical Society, Series B},
  64:479--498, 2002.

\bibitem{Tong2002}
Amy Hin~Yan Tong et~al.
\newblock A combined experimental and computational strategy to define protein
  interaction networks for peptide recognition modules.
\newblock {\em Science}, pages 321--324, 2002.

\bibitem{Uetz2000}
Peter Uetz et~al.
\newblock A comprehensive analysis of protein-protein interactions in
  \textit{{S}accharomyces cerevisiae}.
\newblock {\em Nature}, 403:623--627, 2000.

\bibitem{Zhao2005}
R.~Zhao et~al.
\newblock Navigating the chaperone network: An integrative map of physical and
  genetic interactions mediated by the {H}sp90 chaperone.
\newblock {\em Cell}, 120:715--727, 2005.

\end{thebibliography}
