# Supplementary material for: Coverage and error models of protein-protein interaction data by directed graph analysis
Source: Genome Biol. 2007 Sep 10;8(9):R186. doi: 10.1186/gb-2007-8-9-r186 (PMC2375024; doi:10.1186/gb-2007-8-9-r186)
Supplement: Additional data file 2 — Presented is the Bioconductor package ppiStats (version 1.3.5 of 22 June 2007) in 'source' format. ppiStats contains the novel methods developed in this paper. [file gb-2007-8-9-r186-S2.gz › ppiStats/inst/doc/supp.blg]

This is BibTeX, Version 0.99c (Web2C 7.5.6)
The top-level auxiliary file: supp.aux
A level-1 auxiliary file: unrecipInOutDistribIncludes.aux
The style file: plain.bst
Database file #1: proteinReview.bib
You've used 15 entries,
            2118 wiz_defined-function locations,
            656 strings with 6933 characters,
and the built_in function-call counts, 4893 in all, are:
= -- 508
> -- 189
< -- 1
+ -- 77
- -- 58
* -- 319
:= -- 827
add.period$ -- 46
call.type$ -- 15
change.case$ -- 62
chr.to.int$ -- 0
cite$ -- 15
duplicate$ -- 178
empty$ -- 403
format.name$ -- 58
if$ -- 1035
int.to.chr$ -- 0
int.to.str$ -- 15
missing$ -- 15
newline$ -- 78
num.names$ -- 30
pop$ -- 39
preamble$ -- 1
purify$ -- 47
quote$ -- 0
skip$ -- 140
stack$ -- 0
substring$ -- 416
swap$ -- 24
text.length$ -- 1
text.prefix$ -- 0
top$ -- 0
type$ -- 60
warning$ -- 0
while$ -- 51
width$ -- 17
write$ -- 168
