# Supplementary material for: Coverage and error models of protein-protein interaction data by directed graph analysis
Source: Genome Biol. 2007 Sep 10;8(9):R186. doi: 10.1186/gb-2007-8-9-r186 (PMC2375024; doi:10.1186/gb-2007-8-9-r186)
Supplement: Additional data file 2 — Presented is the Bioconductor package ppiStats (version 1.3.5 of 22 June 2007) in 'source' format. ppiStats contains the novel methods developed in this paper. [file gb-2007-8-9-r186-S2.gz › ppiStats/inst/doc/supp.log]

This is pdfTeXk, Version 3.141592-1.40.3 (Web2C 7.5.6) (format=pdflatex 2007.2.7)  26 JUN 2007 10:09
entering extended mode
 file:line:error style messages enabled.
**\nonstopmode \input /Users/tonychiang/proj/bioc-madman/Rpacks/ppiStats/inst/d
oc/supp.tex
(/Users/tonychiang/proj/bioc-madman/Rpacks/ppiStats/inst/doc/supp.tex
(/usr/local/gwTeX/texmf.texlive/tex/latex/base/article.cls
Document Class: article 2005/09/16 v1.4f Standard LaTeX document class
(/usr/local/gwTeX/texmf.texlive/tex/latex/base/size11.clo
File: size11.clo 2005/09/16 v1.4f Standard LaTeX file (size option)
)
\c@part=\count79
\c@section=\count80
\c@subsection=\count81
\c@subsubsection=\count82
\c@paragraph=\count83
\c@subparagraph=\count84
\c@figure=\count85
\c@table=\count86
\abovecaptionskip=\skip41
\belowcaptionskip=\skip42
\bibindent=\dimen102
)
(/usr/local/gwTeX/texmf.texlive/tex/latex/graphics/color.sty
Package: color 2005/11/14 v1.0j Standard LaTeX Color (DPC)

(/usr/local/gwTeX/texmf.texlive/tex/latex/config/color.cfg
File: color.cfg 2007/01/18 v1.5 color configuration of teTeX/TeXLive
)
Package color Info: Driver file: pdftex.def on input line 130.

(/usr/local/gwTeX/texmf.texlive/tex/latex/pdftex-def/pdftex.def
File: pdftex.def 2007/01/08 v0.04d Graphics/color for pdfTeX
\Gread@gobject=\count87
))
(/usr/local/gwTeX/texmf.texlive/tex/latex/subfigure/subfigure.sty
Package: subfigure 2002/03/15 v2.1.5 subfigure package
\subfigtopskip=\skip43
\subfigcapskip=\skip44
\subfigcaptopadj=\dimen103
\subfigbottomskip=\skip45
\subfigcapmargin=\dimen104
\subfiglabelskip=\skip46
\c@subfigure=\count88
\c@lofdepth=\count89
\c@subtable=\count90
\c@lotdepth=\count91

****************************************
* Local config file subfigure.cfg used *
****************************************
(/usr/local/gwTeX/texmf.texlive/tex/latex/subfigure/subfigure.cfg)
\subfig@top=\skip47
\subfig@bottom=\skip48
)
(/usr/local/gwTeX/texmf.texlive/tex/latex/graphics/graphicx.sty
Package: graphicx 1999/02/16 v1.0f Enhanced LaTeX Graphics (DPC,SPQR)

(/usr/local/gwTeX/texmf.texlive/tex/latex/graphics/keyval.sty
Package: keyval 1999/03/16 v1.13 key=value parser (DPC)
\KV@toks@=\toks14
)
(/usr/local/gwTeX/texmf.texlive/tex/latex/graphics/graphics.sty
Package: graphics 2006/02/20 v1.0o Standard LaTeX Graphics (DPC,SPQR)

(/usr/local/gwTeX/texmf.texlive/tex/latex/graphics/trig.sty
Package: trig 1999/03/16 v1.09 sin cos tan (DPC)
)
(/usr/local/gwTeX/texmf.texlive/tex/latex/config/graphics.cfg
File: graphics.cfg 2007/01/18 v1.5 graphics configuration of teTeX/TeXLive
)
Package graphics Info: Driver file: pdftex.def on input line 90.
)
\Gin@req@height=\dimen105
\Gin@req@width=\dimen106
)
(/usr/local/gwTeX/texmf.texlive/tex/latex/amsmath/amsmath.sty
Package: amsmath 2000/07/18 v2.13 AMS math features
\@mathmargin=\skip49

For additional information on amsmath, use the `?' option.
(/usr/local/gwTeX/texmf.texlive/tex/latex/amsmath/amstext.sty
Package: amstext 2000/06/29 v2.01

(/usr/local/gwTeX/texmf.texlive/tex/latex/amsmath/amsgen.sty
File: amsgen.sty 1999/11/30 v2.0
\@emptytoks=\toks15
\ex@=\dimen107
))
(/usr/local/gwTeX/texmf.texlive/tex/latex/amsmath/amsbsy.sty
Package: amsbsy 1999/11/29 v1.2d
\pmbraise@=\dimen108
)
(/usr/local/gwTeX/texmf.texlive/tex/latex/amsmath/amsopn.sty
Package: amsopn 1999/12/14 v2.01 operator names
)
\inf@bad=\count92
LaTeX Info: Redefining \frac on input line 211.
\uproot@=\count93
\leftroot@=\count94
LaTeX Info: Redefining \overline on input line 307.
\classnum@=\count95
\DOTSCASE@=\count96
LaTeX Info: Redefining \ldots on input line 379.
LaTeX Info: Redefining \dots on input line 382.
LaTeX Info: Redefining \cdots on input line 467.
\Mathstrutbox@=\box26
\strutbox@=\box27
\big@size=\dimen109
LaTeX Font Info:    Redeclaring font encoding OML on input line 567.
LaTeX Font Info:    Redeclaring font encoding OMS on input line 568.
\macc@depth=\count97
\c@MaxMatrixCols=\count98
\dotsspace@=\muskip10
\c@parentequation=\count99
\dspbrk@lvl=\count100
\tag@help=\toks16
\row@=\count101
\column@=\count102
\maxfields@=\count103
\andhelp@=\toks17
\eqnshift@=\dimen110
\alignsep@=\dimen111
\tagshift@=\dimen112
\tagwidth@=\dimen113
\totwidth@=\dimen114
\lineht@=\dimen115
\@envbody=\toks18
\multlinegap=\skip50
\multlinetaggap=\skip51
\mathdisplay@stack=\toks19
LaTeX Info: Redefining \[ on input line 2666.
LaTeX Info: Redefining \] on input line 2667.
)
(/usr/local/gwTeX/texmf.texlive/tex/latex/rotating/rotating.sty
Package: rotating 1997/09/26, v2.13 Rotation package

(/usr/local/gwTeX/texmf.texlive/tex/latex/base/ifthen.sty
Package: ifthen 2001/05/26 v1.1c Standard LaTeX ifthen package (DPC)
)
\c@r@tfl@t=\count104
\rot@float@box=\box28
)
(/usr/local/gwTeX/texmf.texlive/tex/latex/base/fontenc.sty
Package: fontenc 2005/09/27 v1.99g Standard LaTeX package

(/usr/local/gwTeX/texmf.texlive/tex/latex/base/t1enc.def
File: t1enc.def 2005/09/27 v1.99g Standard LaTeX file
LaTeX Font Info:    Redeclaring font encoding T1 on input line 43.
))
(/usr/local/gwTeX/texmf.texlive/tex/latex/ae/ae.sty
Package: ae 2001/02/12 1.3 Almost European Computer Modern

(/usr/local/gwTeX/texmf.texlive/tex/latex/base/fontenc.sty
Package: fontenc 2005/09/27 v1.99g Standard LaTeX package

(/usr/local/gwTeX/texmf.texlive/tex/latex/base/t1enc.def
File: t1enc.def 2005/09/27 v1.99g Standard LaTeX file
LaTeX Font Info:    Redeclaring font encoding T1 on input line 43.
)
LaTeX Font Info:    Try loading font information for T1+aer on input line 100.

(/usr/local/gwTeX/texmf.texlive/tex/latex/ae/t1aer.fd
File: t1aer.fd 1997/11/16 Font definitions for T1/aer.
)))
(/usr/local/gwTeX/texmf.texlive/tex/latex/fancyvrb/fancyvrb.sty
Package: fancyvrb 1998/07/17

Style option: `fancyvrb' v2.6, with DG/SPQR fixes <1998/07/17> (tvz)
\FV@CodeLineNo=\count105
\FV@InFile=\read1
\FV@TabBox=\box29
\c@FancyVerbLine=\count106
\FV@StepNumber=\count107
\FV@OutFile=\write3

No file fancyvrb.cfg.
) (/Users/tonychiang/arch/i386/R-devel/share/texmf/upquote.sty
Package: upquote 2003/08/11 v1.1 Covington's upright-quote modification to verb
atim and verb

(/usr/local/gwTeX/texmf.texlive/tex/latex/base/textcomp.sty
Package: textcomp 2005/09/27 v1.99g Standard LaTeX package
Package textcomp Info: Sub-encoding information:
(textcomp)               5 = only ISO-Adobe without \textcurrency
(textcomp)               4 = 5 + \texteuro
(textcomp)               3 = 4 + \textohm
(textcomp)               2 = 3 + \textestimated + \textcurrency
(textcomp)               1 = TS1 - \textcircled - \t
(textcomp)               0 = TS1 (full)
(textcomp)             Font families with sub-encoding setting implement
(textcomp)             only a restricted character set as indicated.
(textcomp)             Family '?' is the default used for unknown fonts.
(textcomp)             See the documentation for details.
Package textcomp Info: Setting ? sub-encoding to TS1/1 on input line 71.

(/usr/local/gwTeX/texmf.texlive/tex/latex/base/ts1enc.def
File: ts1enc.def 2001/06/05 v3.0e (jk/car/fm) Standard LaTeX file
)
LaTeX Info: Redefining \oldstylenums on input line 266.
Package textcomp Info: Setting cmr sub-encoding to TS1/0 on input line 281.
Package textcomp Info: Setting cmss sub-encoding to TS1/0 on input line 282.
Package textcomp Info: Setting cmtt sub-encoding to TS1/0 on input line 283.
Package textcomp Info: Setting cmvtt sub-encoding to TS1/0 on input line 284.
Package textcomp Info: Setting cmbr sub-encoding to TS1/0 on input line 285.
Package textcomp Info: Setting cmtl sub-encoding to TS1/0 on input line 286.
Package textcomp Info: Setting ccr sub-encoding to TS1/0 on input line 287.
Package textcomp Info: Setting ptm sub-encoding to TS1/4 on input line 288.
Package textcomp Info: Setting pcr sub-encoding to TS1/4 on input line 289.
Package textcomp Info: Setting phv sub-encoding to TS1/4 on input line 290.
Package textcomp Info: Setting ppl sub-encoding to TS1/3 on input line 291.
Package textcomp Info: Setting pag sub-encoding to TS1/4 on input line 292.
Package textcomp Info: Setting pbk sub-encoding to TS1/4 on input line 293.
Package textcomp Info: Setting pnc sub-encoding to TS1/4 on input line 294.
Package textcomp Info: Setting pzc sub-encoding to TS1/4 on input line 295.
Package textcomp Info: Setting bch sub-encoding to TS1/4 on input line 296.
Package textcomp Info: Setting put sub-encoding to TS1/5 on input line 297.
Package textcomp Info: Setting uag sub-encoding to TS1/5 on input line 298.
Package textcomp Info: Setting ugq sub-encoding to TS1/5 on input line 299.
Package textcomp Info: Setting ul8 sub-encoding to TS1/4 on input line 300.
Package textcomp Info: Setting ul9 sub-encoding to TS1/4 on input line 301.
Package textcomp Info: Setting augie sub-encoding to TS1/5 on input line 302.
Package textcomp Info: Setting dayrom sub-encoding to TS1/3 on input line 303.
Package textcomp Info: Setting dayroms sub-encoding to TS1/3 on input line 304.

Package textcomp Info: Setting pxr sub-encoding to TS1/0 on input line 305.
Package textcomp Info: Setting pxss sub-encoding to TS1/0 on input line 306.
Package textcomp Info: Setting pxtt sub-encoding to TS1/0 on input line 307.
Package textcomp Info: Setting txr sub-encoding to TS1/0 on input line 308.
Package textcomp Info: Setting txss sub-encoding to TS1/0 on input line 309.
Package textcomp Info: Setting txtt sub-encoding to TS1/0 on input line 310.
Package textcomp Info: Setting futs sub-encoding to TS1/4 on input line 311.
Package textcomp Info: Setting futx sub-encoding to TS1/4 on input line 312.
Package textcomp Info: Setting futj sub-encoding to TS1/4 on input line 313.
Package textcomp Info: Setting hlh sub-encoding to TS1/3 on input line 314.
Package textcomp Info: Setting hls sub-encoding to TS1/3 on input line 315.
Package textcomp Info: Setting hlst sub-encoding to TS1/3 on input line 316.
Package textcomp Info: Setting hlct sub-encoding to TS1/5 on input line 317.
Package textcomp Info: Setting hlx sub-encoding to TS1/5 on input line 318.
Package textcomp Info: Setting hlce sub-encoding to TS1/5 on input line 319.
Package textcomp Info: Setting hlcn sub-encoding to TS1/5 on input line 320.
Package textcomp Info: Setting hlcw sub-encoding to TS1/5 on input line 321.
Package textcomp Info: Setting hlcf sub-encoding to TS1/5 on input line 322.
Package textcomp Info: Setting pplx sub-encoding to TS1/3 on input line 323.
Package textcomp Info: Setting pplj sub-encoding to TS1/3 on input line 324.
Package textcomp Info: Setting ptmx sub-encoding to TS1/4 on input line 325.
Package textcomp Info: Setting ptmj sub-encoding to TS1/4 on input line 326.
)) (./supp.aux
(./unrecipInOutDistribIncludes.aux))
\openout1 = `supp.aux'.

LaTeX Font Info:    Checking defaults for OML/cmm/m/it on input line 63.
LaTeX Font Info:    ... okay on input line 63.
LaTeX Font Info:    Checking defaults for T1/cmr/m/n on input line 63.
LaTeX Font Info:    ... okay on input line 63.
LaTeX Font Info:    Checking defaults for OT1/cmr/m/n on input line 63.
LaTeX Font Info:    ... okay on input line 63.
LaTeX Font Info:    Checking defaults for OMS/cmsy/m/n on input line 63.
LaTeX Font Info:    ... okay on input line 63.
LaTeX Font Info:    Checking defaults for OMX/cmex/m/n on input line 63.
LaTeX Font Info:    ... okay on input line 63.
LaTeX Font Info:    Checking defaults for U/cmr/m/n on input line 63.
LaTeX Font Info:    ... okay on input line 63.
LaTeX Font Info:    Checking defaults for TS1/cmr/m/n on input line 63.
LaTeX Font Info:    Try loading font information for TS1+cmr on input line 63.

(/usr/local/gwTeX/texmf.texlive/tex/latex/base/ts1cmr.fd
File: ts1cmr.fd 1999/05/25 v2.5h Standard LaTeX font definitions
)
LaTeX Font Info:    ... okay on input line 63.

(/usr/local/gwTeX/texmf.texlive/tex/context/base/supp-pdf.tex
[Loading MPS to PDF converter (version 2006.09.02).]
\scratchcounter=\count108
\scratchdimen=\dimen116
\scratchbox=\box30
\nofMPsegments=\count109
\nofMParguments=\count110
\MPscratchCnt=\count111
\MPscratchDim=\dimen117
\MPnumerator=\count112
\everyMPtoPDFconversion=\toks20
) (./supp.toc [1

{/usr/local/gwTeX/texmf.local/fonts/map/pdftex/updmap/pdftex.map}])
\tf@toc=\write4
\openout4 = `supp.toc'.

 [2] <egKrogan06.pdf, id=16, 216.81pt x 252.945pt>
File: egKrogan06.pdf Graphic file (type pdf)
 <use egKrogan06.pdf>
[3 <./egKrogan06.pdf>]
LaTeX Font Info:    Try loading font information for T1+aett on input line 188.

 (/usr/local/gwTeX/texmf.texlive/tex/latex/ae/t1aett.fd
File: t1aett.fd 1997/11/16 Font definitions for T1/aett.
)
[4] [5] <fig1.pdf, id=33, 433.62pt x 289.08pt>
File: fig1.pdf Graphic file (type pdf)
 <use fig1.pdf>
Overfull \hbox (5.55206pt too wide) in paragraph at lines 330--330
[]\T1/aer/m/n/10.95 FDR| 
 []


Underfull \hbox (badness 10000) in paragraph at lines 330--332
[]\T1/aer/m/n/10.95 Informally, the ex-pected value of
 []


Overfull \hbox (5.10321pt too wide) in paragraph at lines 332--332
[]\T1/aer/m/n/10.95 PPV| 
 []


Overfull \hbox (5.8698pt too wide) in paragraph at lines 335--335
[]\T1/aer/m/n/10.95 NPV| 
 []


Underfull \hbox (badness 10000) in paragraph at lines 335--337
[]\T1/aer/m/n/10.95 Probability that an ob-served non-
 []

[6 <./fig1.pdf>] [7] [8] [9] [10] [11]
\openout2 = `unrecipInOutDistribIncludes.aux'.

 (./unrecipInOutDistribIncludes.tex
<scp-Cagney2001BPGraph-ident.pdf, id=63, 289.08pt x 289.08pt>
File: scp-Cagney2001BPGraph-ident.pdf Graphic file (type pdf)

<use scp-Cagney2001BPGraph-ident.pdf>
<scp-Cagney2001BPGraph-sqrt.pdf, id=64, 289.08pt x 289.08pt>
File: scp-Cagney2001BPGraph-sqrt.pdf Graphic file (type pdf)

<use scp-Cagney2001BPGraph-sqrt.pdf>
<scp-Cagney2001BPGraph-hist.pdf, id=65, 433.62pt x 151.56625pt>
File: scp-Cagney2001BPGraph-hist.pdf Graphic file (type pdf)

<use scp-Cagney2001BPGraph-hist.pdf>
<scp-Gavin2002BPGraph-ident.pdf, id=66, 289.08pt x 289.08pt>
File: scp-Gavin2002BPGraph-ident.pdf Graphic file (type pdf)

<use scp-Gavin2002BPGraph-ident.pdf>
<scp-Gavin2002BPGraph-sqrt.pdf, id=67, 289.08pt x 289.08pt>
File: scp-Gavin2002BPGraph-sqrt.pdf Graphic file (type pdf)

<use scp-Gavin2002BPGraph-sqrt.pdf>
<scp-Gavin2002BPGraph-hist.pdf, id=68, 433.62pt x 151.56625pt>
File: scp-Gavin2002BPGraph-hist.pdf Graphic file (type pdf)

<use scp-Gavin2002BPGraph-hist.pdf>
<scp-Gavin2006BPGraph-ident.pdf, id=69, 289.08pt x 289.08pt>
File: scp-Gavin2006BPGraph-ident.pdf Graphic file (type pdf)

<use scp-Gavin2006BPGraph-ident.pdf>
<scp-Gavin2006BPGraph-sqrt.pdf, id=70, 289.08pt x 289.08pt>
File: scp-Gavin2006BPGraph-sqrt.pdf Graphic file (type pdf)

<use scp-Gavin2006BPGraph-sqrt.pdf>
<scp-Gavin2006BPGraph-hist.pdf, id=71, 433.62pt x 151.56625pt>
File: scp-Gavin2006BPGraph-hist.pdf Graphic file (type pdf)

<use scp-Gavin2006BPGraph-hist.pdf>
<scp-Hazbun2003BPGraph-ident.pdf, id=72, 289.08pt x 289.08pt>
File: scp-Hazbun2003BPGraph-ident.pdf Graphic file (type pdf)

<use scp-Hazbun2003BPGraph-ident.pdf>
<scp-Hazbun2003BPGraph-sqrt.pdf, id=73, 289.08pt x 289.08pt>
File: scp-Hazbun2003BPGraph-sqrt.pdf Graphic file (type pdf)

<use scp-Hazbun2003BPGraph-sqrt.pdf>
<scp-Hazbun2003BPGraph-hist.pdf, id=74, 433.62pt x 151.56625pt>
File: scp-Hazbun2003BPGraph-hist.pdf Graphic file (type pdf)

<use scp-Hazbun2003BPGraph-hist.pdf>
<scp-Ho2002BPGraph-ident.pdf, id=75, 289.08pt x 289.08pt>
File: scp-Ho2002BPGraph-ident.pdf Graphic file (type pdf)

<use scp-Ho2002BPGraph-ident.pdf>
<scp-Ho2002BPGraph-sqrt.pdf, id=76, 289.08pt x 289.08pt>
File: scp-Ho2002BPGraph-sqrt.pdf Graphic file (type pdf)

<use scp-Ho2002BPGraph-sqrt.pdf>
<scp-Ho2002BPGraph-hist.pdf, id=77, 433.62pt x 151.56625pt>
File: scp-Ho2002BPGraph-hist.pdf Graphic file (type pdf)

<use scp-Ho2002BPGraph-hist.pdf>
<scp-ItoCore2001BPGraph-ident.pdf, id=78, 289.08pt x 289.08pt>
File: scp-ItoCore2001BPGraph-ident.pdf Graphic file (type pdf)

<use scp-ItoCore2001BPGraph-ident.pdf>
<scp-ItoCore2001BPGraph-sqrt.pdf, id=79, 289.08pt x 289.08pt>
File: scp-ItoCore2001BPGraph-sqrt.pdf Graphic file (type pdf)

<use scp-ItoCore2001BPGraph-sqrt.pdf>
<scp-ItoCore2001BPGraph-hist.pdf, id=80, 433.62pt x 151.56625pt>
File: scp-ItoCore2001BPGraph-hist.pdf Graphic file (type pdf)

<use scp-ItoCore2001BPGraph-hist.pdf>
<scp-ItoFull2001BPGraph-ident.pdf, id=81, 289.08pt x 289.08pt>
File: scp-ItoFull2001BPGraph-ident.pdf Graphic file (type pdf)

<use scp-ItoFull2001BPGraph-ident.pdf>
<scp-ItoFull2001BPGraph-sqrt.pdf, id=82, 289.08pt x 289.08pt>
File: scp-ItoFull2001BPGraph-sqrt.pdf Graphic file (type pdf)

<use scp-ItoFull2001BPGraph-sqrt.pdf>
<scp-ItoFull2001BPGraph-hist.pdf, id=83, 433.62pt x 151.56625pt>
File: scp-ItoFull2001BPGraph-hist.pdf Graphic file (type pdf)

<use scp-ItoFull2001BPGraph-hist.pdf>
<scp-Krogan2004BPGraph-ident.pdf, id=84, 289.08pt x 289.08pt>
File: scp-Krogan2004BPGraph-ident.pdf Graphic file (type pdf)

<use scp-Krogan2004BPGraph-ident.pdf>
<scp-Krogan2004BPGraph-sqrt.pdf, id=85, 289.08pt x 289.08pt>
File: scp-Krogan2004BPGraph-sqrt.pdf Graphic file (type pdf)

<use scp-Krogan2004BPGraph-sqrt.pdf>
<scp-Krogan2004BPGraph-hist.pdf, id=86, 433.62pt x 151.56625pt>
File: scp-Krogan2004BPGraph-hist.pdf Graphic file (type pdf)

<use scp-Krogan2004BPGraph-hist.pdf>
<scp-Krogan2006BPGraph-ident.pdf, id=87, 289.08pt x 289.08pt>
File: scp-Krogan2006BPGraph-ident.pdf Graphic file (type pdf)

<use scp-Krogan2006BPGraph-ident.pdf>
<scp-Krogan2006BPGraph-sqrt.pdf, id=88, 289.08pt x 289.08pt>
File: scp-Krogan2006BPGraph-sqrt.pdf Graphic file (type pdf)

<use scp-Krogan2006BPGraph-sqrt.pdf>
<scp-Krogan2006BPGraph-hist.pdf, id=89, 433.62pt x 151.56625pt>
File: scp-Krogan2006BPGraph-hist.pdf Graphic file (type pdf)

<use scp-Krogan2006BPGraph-hist.pdf>
<scp-Tong2002BPGraph-ident.pdf, id=90, 289.08pt x 289.08pt>
File: scp-Tong2002BPGraph-ident.pdf Graphic file (type pdf)

<use scp-Tong2002BPGraph-ident.pdf>
<scp-Tong2002BPGraph-sqrt.pdf, id=91, 289.08pt x 289.08pt>
File: scp-Tong2002BPGraph-sqrt.pdf Graphic file (type pdf)

<use scp-Tong2002BPGraph-sqrt.pdf>
<scp-Tong2002BPGraph-hist.pdf, id=92, 433.62pt x 151.56625pt>
File: scp-Tong2002BPGraph-hist.pdf Graphic file (type pdf)

<use scp-Tong2002BPGraph-hist.pdf>
<scp-Uetz2000BPGraph1-ident.pdf, id=93, 289.08pt x 289.08pt>
File: scp-Uetz2000BPGraph1-ident.pdf Graphic file (type pdf)

<use scp-Uetz2000BPGraph1-ident.pdf>
<scp-Uetz2000BPGraph1-sqrt.pdf, id=94, 289.08pt x 289.08pt>
File: scp-Uetz2000BPGraph1-sqrt.pdf Graphic file (type pdf)

<use scp-Uetz2000BPGraph1-sqrt.pdf>
<scp-Uetz2000BPGraph1-hist.pdf, id=95, 433.62pt x 151.56625pt>
File: scp-Uetz2000BPGraph1-hist.pdf Graphic file (type pdf)

<use scp-Uetz2000BPGraph1-hist.pdf>
<scp-Uetz2000BPGraph2-ident.pdf, id=96, 289.08pt x 289.08pt>
File: scp-Uetz2000BPGraph2-ident.pdf Graphic file (type pdf)

<use scp-Uetz2000BPGraph2-ident.pdf>
<scp-Uetz2000BPGraph2-sqrt.pdf, id=97, 289.08pt x 289.08pt>
File: scp-Uetz2000BPGraph2-sqrt.pdf Graphic file (type pdf)

<use scp-Uetz2000BPGraph2-sqrt.pdf>
<scp-Uetz2000BPGraph2-hist.pdf, id=98, 433.62pt x 151.56625pt>
File: scp-Uetz2000BPGraph2-hist.pdf Graphic file (type pdf)

<use scp-Uetz2000BPGraph2-hist.pdf>) [12 <./scp-Cagney2001BPGraph-ident.pdf> <.
/scp-Cagney2001BPGraph-sqrt.pdf> <./scp-Cagney2001BPGraph-hist.pdf>] [13 <./scp
-Gavin2002BPGraph-ident.pdf> <./scp-Gavin2002BPGraph-sqrt.pdf> <./scp-Gavin2002
BPGraph-hist.pdf>] [14 <./scp-Gavin2006BPGraph-ident.pdf> <./scp-Gavin2006BPGra
ph-sqrt.pdf> <./scp-Gavin2006BPGraph-hist.pdf>] [15 <./scp-Hazbun2003BPGraph-id
ent.pdf> <./scp-Hazbun2003BPGraph-sqrt.pdf> <./scp-Hazbun2003BPGraph-hist.pdf>]
[16 <./scp-Ho2002BPGraph-ident.pdf> <./scp-Ho2002BPGraph-sqrt.pdf> <./scp-Ho200
2BPGraph-hist.pdf>] [17 <./scp-ItoCore2001BPGraph-ident.pdf> <./scp-ItoCore2001
BPGraph-sqrt.pdf> <./scp-ItoCore2001BPGraph-hist.pdf>] [18 <./scp-ItoFull2001BP
Graph-ident.pdf> <./scp-ItoFull2001BPGraph-sqrt.pdf> <./scp-ItoFull2001BPGraph-
hist.pdf>] [19 <./scp-Krogan2004BPGraph-ident.pdf> <./scp-Krogan2004BPGraph-sqr
t.pdf> <./scp-Krogan2004BPGraph-hist.pdf>] [20 <./scp-Krogan2006BPGraph-ident.p
df> <./scp-Krogan2006BPGraph-sqrt.pdf> <./scp-Krogan2006BPGraph-hist.pdf>]
[21 <./scp-Tong2002BPGraph-ident.pdf> <./scp-Tong2002BPGraph-sqrt.pdf> <./scp-T
ong2002BPGraph-hist.pdf>] [22 <./scp-Uetz2000BPGraph1-ident.pdf> <./scp-Uetz200
0BPGraph1-sqrt.pdf> <./scp-Uetz2000BPGraph1-hist.pdf>] [23 <./scp-Uetz2000BPGra
ph2-ident.pdf> <./scp-Uetz2000BPGraph2-sqrt.pdf> <./scp-Uetz2000BPGraph2-hist.p
df>]
LaTeX Font Info:    Try loading font information for TS1+aer on input line 605.

 (/Users/tonychiang/arch/i386/R-devel/share/texmf/ts1aer.fd
File: ts1aer.fd 
)
LaTeX Font Info:    Font shape `TS1/aer/m/n' in size <10.95> not available
(Font)              Font shape `TS1/cmr/m/n' tried instead on input line 605.
 [24


] [25]
[26] [27] <fig-GavinImages.pdf, id=346, 722.7pt x 505.89pt>
File: fig-GavinImages.pdf Graphic file (type pdf)

<use fig-GavinImages.pdf> <fig-KroganImages.pdf, id=347, 722.7pt x 505.89pt>
File: fig-KroganImages.pdf Graphic file (type pdf)

<use fig-KroganImages.pdf> [28] [29 <./fig-GavinImages.pdf>]

LaTeX Warning: Reference `fig-plotCorGav, fig-plotCorKro' on page 30 undefined 
on input line 878.

[30 <./fig-KroganImages.pdf>]
<fig-plotCorGav.pdf, id=369, 722.7pt x 1084.05pt>
File: fig-plotCorGav.pdf Graphic file (type pdf)
 <use fig-plotCorGav.pdf>

LaTeX Warning: Float too large for page by 64.14291pt on input line 891.

<fig-plotCorKro.pdf, id=370, 722.7pt x 1084.05pt>
File: fig-plotCorKro.pdf Graphic file (type pdf)
 <use fig-plotCorKro.pdf>

LaTeX Warning: Float too large for page by 64.14291pt on input line 896.

[31] [32 <./fig-plotCorGav.pdf>] [33 <./fig-plotCorKro.pdf>]
LaTeX Font Info:    Try loading font information for TS1+aett on input line 972
.

(/Users/tonychiang/arch/i386/R-devel/share/texmf/ts1aett.fd
File: ts1aett.fd 
)
LaTeX Font Info:    Try loading font information for TS1+cmtt on input line 972
.

(/usr/local/gwTeX/texmf.texlive/tex/latex/base/ts1cmtt.fd
File: ts1cmtt.fd 1999/05/25 v2.5h Standard LaTeX font definitions
)
LaTeX Font Info:    Font shape `TS1/aett/m/n' in size <10.95> not available
(Font)              Font shape `TS1/cmtt/m/n' tried instead on input line 972.
 [34] [35] [36]
<fig-zScoreHist.pdf, id=403, 722.7pt x 1011.78pt>
File: fig-zScoreHist.pdf Graphic file (type pdf)
 <use fig-zScoreHist.pdf>

LaTeX Warning: Float too large for page by 0.32927pt on input line 1143.

[37] [38 <./fig-zScoreHist.pdf>]
<fig-zScoreDens.pdf, id=417, 650.43pt x 650.43pt>
File: fig-zScoreDens.pdf Graphic file (type pdf)
 <use fig-zScoreDens.pdf>

LaTeX Warning: Reference `fig-zScoreInt, fig-newZ' on page 39 undefined on inpu
t line 1173.

<fig-zScoreInt.pdf, id=418, 650.43pt x 650.43pt>
File: fig-zScoreInt.pdf Graphic file (type pdf)
 <use fig-zScoreInt.pdf>
<fig-newZ.pdf, id=419, 650.43pt x 650.43pt>
File: fig-newZ.pdf Graphic file (type pdf)
 <use fig-newZ.pdf> [39] [40 <./fig-zScoreDens.pdf>] [41 <./fig-zScoreInt.pdf>]
 [42 <./fig-newZ.pdf>]

Package amsmath Warning: Foreign command \atopwithdelims;
(amsmath)                \frac or \genfrac should be used instead
(amsmath)                 on input line 1220.


Overfull \hbox (17.63405pt too wide) in paragraph at lines 1218--1227
[] 
 []

[43] [44] <fig-plotpqsim.pdf, id=458, 361.35pt x 361.35pt>
File: fig-plotpqsim.pdf Graphic file (type pdf)

<use fig-plotpqsim.pdf> [45 <./fig-plotpqsim.pdf>] [46]
<fig-pfppfnUnfiltSep.pdf, id=471, 614.295pt x 867.24pt>
File: fig-pfppfnUnfiltSep.pdf Graphic file (type pdf)

<use fig-pfppfnUnfiltSep.pdf>

LaTeX Warning: Float too large for page by 5.1771pt on input line 1387.

<fig-pfppfnFiltSep.pdf, id=472, 614.295pt x 867.24pt>
File: fig-pfppfnFiltSep.pdf Graphic file (type pdf)

<use fig-pfppfnFiltSep.pdf>

LaTeX Warning: Float too large for page by 5.1771pt on input line 1392.

<fig-pfppfnAll2gether.pdf, id=473, 722.7pt x 1084.05pt>
File: fig-pfppfnAll2gether.pdf Graphic file (type pdf)

<use fig-pfppfnAll2gether.pdf>

LaTeX Warning: Float too large for page by 11.32788pt on input line 1417.

[47] [48 <./fig-pfppfnUnfiltSep.pdf>] [49 <./fig-pfppfnFiltSep.pdf>] [50 <./fig
-pfppfnAll2gether.pdf>] <matrixPlot.pdf, id=505, 722.7pt x 722.7pt>
File: matrixPlot.pdf Graphic file (type pdf)

<use matrixPlot.pdf>

LaTeX Warning: Float too large for page by 44.6036pt on input line 1538.

[51] [52 <./matrixPlot.pdf>]
Overfull \hbox (120.64667pt too wide) in paragraph at lines 1564--1591
 [] 
 []


Overfull \hbox (232.82997pt too wide) in paragraph at lines 1599--1613
 [] 
 []


Overfull \hbox (20.2517pt too wide) in paragraph at lines 1622--1633
 [] 
 []

(./supp.bbl [53] [54] [55]) [56] (./supp.aux (./unrecipInOutDistribIncludes.aux
))

LaTeX Warning: There were undefined references.

 ) 
Here is how much of TeX's memory you used:
 3354 strings out of 94075
 48537 string characters out of 1163524
 2090328 words of memory out of 4541524
 6477 multiletter control sequences out of 10000+50000
 51407 words of font info for 108 fonts, out of 2000000 for 2000
 645 hyphenation exceptions out of 5000
 28i,15n,26p,1356b,306s stack positions out of 5000i,500n,6000p,200000b,50000s
 </var/tmp/texfonts/pk/ljfour/jknappen/ec/tctt1095.600pk> </var/tmp/texfonts/
pk/ljfour/jknappen/ec/tcrm1095.600pk></usr/local/gwTeX/texmf.texlive/fonts/type
1/bluesky/cm/cmbx10.pfb></usr/local/gwTeX/texmf.texlive/fonts/type1/bluesky/cm/
cmbx12.pfb></usr/local/gwTeX/texmf.texlive/fonts/type1/bluesky/cm/cmbx8.pfb></u
sr/local/gwTeX/texmf.texlive/fonts/type1/bluesky/cm/cmex10.pfb></usr/local/gwTe
X/texmf.texlive/fonts/type1/bluesky/cm/cmmi10.pfb></usr/local/gwTeX/texmf.texli
ve/fonts/type1/bluesky/cm/cmmi12.pfb></usr/local/gwTeX/texmf.texlive/fonts/type
1/bluesky/cm/cmmi6.pfb></usr/local/gwTeX/texmf.texlive/fonts/type1/bluesky/cm/c
mmi8.pfb></usr/local/gwTeX/texmf.texlive/fonts/type1/bluesky/cm/cmr10.pfb></usr
/local/gwTeX/texmf.texlive/fonts/type1/bluesky/cm/cmr12.pfb></usr/local/gwTeX/t
exmf.texlive/fonts/type1/bluesky/cm/cmr17.pfb></usr/local/gwTeX/texmf.texlive/f
onts/type1/bluesky/cm/cmr6.pfb></usr/local/gwTeX/texmf.texlive/fonts/type1/blue
sky/cm/cmr8.pfb></usr/local/gwTeX/texmf.texlive/fonts/type1/bluesky/cm/cmr9.pfb
></usr/local/gwTeX/texmf.texlive/fonts/type1/bluesky/cm/cmsltt10.pfb></usr/loca
l/gwTeX/texmf.texlive/fonts/type1/bluesky/cm/cmsy10.pfb></usr/local/gwTeX/texmf
.texlive/fonts/type1/bluesky/cm/cmsy8.pfb></usr/local/gwTeX/texmf.texlive/fonts
/type1/bluesky/cm/cmti10.pfb></usr/local/gwTeX/texmf.texlive/fonts/type1/bluesk
y/cm/cmtt10.pfb>
Output written on supp.pdf (56 pages, 11180181 bytes).
PDF statistics:
 599 PDF objects out of 1000 (max. 8388607)
 0 named destinations out of 1000 (max. 131072)
 256 words of extra memory for PDF output out of 10000 (max. 10000000)
