# Supplementary material for: Coverage and error models of protein-protein interaction data by directed graph analysis
Source: Genome Biol. 2007 Sep 10;8(9):R186. doi: 10.1186/gb-2007-8-9-r186 (PMC2375024; doi:10.1186/gb-2007-8-9-r186)
Supplement: Additional data file 2 — Presented is the Bioconductor package ppiStats (version 1.3.5 of 22 June 2007) in 'source' format. ppiStats contains the novel methods developed in this paper. [file gb-2007-8-9-r186-S2.gz › ppiStats/inst/doc/supp.Rnw]

%
% NOTE -- ONLY EDIT THE .Rnw FILE!!!  The .tex file is
% likely to be overwritten.
%
% \VignetteIndexEntry{Using the package ppiStats}
%\VignetteDepends{}
%\VignettePackage{ppiStats}

\documentclass[11pt]{article}    

\usepackage{color}
\definecolor{WildStrawberry}{rgb}{0.69803922,0.09411765,0.16862745}
%\usepackage[%
%baseurl={http://www.bioconductor.org},%
%pdftitle={Supplementary Material for "Coverage and Error Models of 
%  Protein-Protein Interaction Data by Directed Graph Analysis"},%
%pdfauthor={Tony Chiang},%
%pdfsubject={ppiStats},%
%pdfkeywords={Bioconductor},%
%spagebackref,bookmarks,colorlinks,linkcolor=WildStrawberry,citecolor=WildStrawberry,%
%pagecolor=WildStrawberry,raiselinks,plainpages,pdftex]{hyperref}

%----------------------------------------------------------------------
\usepackage{subfigure}
\usepackage{graphicx}
\usepackage{amsmath}
\usepackage{rotating}
%% instead of \usepackage{Sweave}
\RequirePackage[T1]{fontenc}
\RequirePackage{graphicx,ae,fancyvrb}
\IfFileExists{upquote.sty}{\RequirePackage{upquote}}{}
\setkeys{Gin}{width=0.8\textwidth}
\DefineVerbatimEnvironment{Sinput}{Verbatim}{fontshape=sl}
\DefineVerbatimEnvironment{Soutput}{Verbatim}{}
\DefineVerbatimEnvironment{Scode}{Verbatim}{fontshape=sl}
\newenvironment{Schunk}{}{} 

\newcommand{\Rfunction}[1]{{\texttt{#1}}}
\newcommand{\Robject}[1]{{\texttt{#1}}}
\newcommand{\Rpackage}[1]{{\textit{#1}}}
\newcommand{\Rclass}[1]{{\textit{#1}}}
\newcommand{\mbs}[1]{{\mbox{\scriptsize #1}}}
\newcommand{\pfp}{p_{\mbox{\scriptsize fp}}}
\newcommand{\pfn}{p_{\mbox{\scriptsize fn}}}
\newcommand{\ptp}{p_{\mbox{\scriptsize tp}}}
\newcommand{\ptn}{p_{\mbox{\scriptsize tn}}}
\newcommand{\ntot}{n_{\mbox{\scriptsize tot}}}

\newcommand{\myincfig}[3]{%
 \begin{figure}[tp] \begin{center}
    \includegraphics[width=#2]{#1}
    \caption{\label{#1}#3}
 \end{center} \end{figure}
}

\SweaveOpts{prefix.string=fig}
%----------------------------------------------------------------------

\setkeys{Gin}{width=0.9\textwidth}
<<loadlibs,echo=FALSE, results = hide>>=
library("ppiStats")
library("geneplotter")
library("yeastExpData")
library("lattice")
library("grid")
library("Biobase")
library("xtable")
library("RColorBrewer")
data("proteinProperties")
library("Matrix")
yeastGenome <- names(as.list(YEASTALIAS))
options(warn=-1, error=recover, width=63)
@ 

<<ppiData, echo=FALSE, results=hide>>=
library("ppiData")
get(bpExperimentNames[8])
bpGraphs = new.env(parent=globalenv(), hash=FALSE)
data(list=bpExperimentNames, envir=bpGraphs)
for(j in ls(bpGraphs))
  assign(j, eval(get(j, env=bpGraphs)), env=bpGraphs)
@ 

<<createEDATable, echo=FALSE, results=hide>>=
## remove the "BPGraph", but keep a "-" if it is followed by a number
dNames <- sub("-$", "", sub("BPGraph", "-", bpExperimentNames))
numVB <- listLen(viableBaits)
numVP <- listLen(viablePrey)
numVBP <- mapply(function(x,y) {length(intersect(x,y))}, viableBaits, viablePrey)
nI  <- unlist(eapply(bpGraphs, function(x) 
                     {sum(sapply(x@edgeL, function(y) {length(y[[1]])}))}))[bpExperimentNames]
nI2 <- unlist(eapply(bpGraphs, function(g) 
                     {d=degree(g); s=sum(d$inDegree); stopifnot(s==sum(d$outDegree)); return(s)}))
numInteractions <- unlist(eapply(bpGraphs, function(g) sum(degree(g)$inDegree)))[bpExperimentNames]

## eventually, nI and nI2 can be dropped:
stopifnot(identical(sort(as.integer(nI)), sort(as.integer(nI2))), 
          identical(sort(as.integer(nI)), sort(as.integer(numInteractions))))
rm(list=c("nI", "nI2"))
 
## need to find homodimers

numCB <- c(NA,NA,NA,NA,NA,NA,NA,600,589,165,1993,2357, NA)
numTB <- c(6604,31,22,100,1,6604,192,725,1739,165,6466,4562, 6604)

EDA <- data.frame(
 
 VB=numVB,
 CB=numCB,
 TB=numTB,
 "VB/TB"=round(numVB/numTB, digit=2),
 VP=numVP,
 VBP=numVBP,
 "VBP/BP"=round(numVBP/numVB, digit=2),
 "VP/VB"=round(numVP/numVB,digit=2),
 "TI"=numInteractions,
"TI/VB"=round(numInteractions/numVB,digit=2), 
check.names=FALSE,  row.names=dNames)

@
%"Ref."=I(paste("\\cite{", dNames, "}", sep="")),
\begin{document}

%----------------------------------------------------------------------
\title{Supplementary Material for "Coverage and Error Models of 
  Protein-Protein Interaction Data by Directed Graph Analysis"}
% ---------------------------------------------------------------------

\author{Tony Chiang 
% \correspondingauthor$^{1,2}$%
%  \email{Tony Chiang - tchiang@ebi.ac.uk}
\and Denise Scholtens %$^3$%
%       \email{Denise Scholtens - dscholtens@northwestern.edu}\
\and Deepayan Sarkar% $^2$%
%      \email{Deepayan Sarkar - dsarkar@fhcrc.org}\and
\and Robert Gentleman%$^2$%
%       \email{Robert Gentleman - rgentlem@fhcrc.org}\and
\and Wolfgang Huber%$^1$%
%       \email{Wolfgang Huber - huber@ebi.ac.uk}
}

\date{\today}
\maketitle
\tableofcontents

\begin{abstract}
This compendium serves as a supplementary source of materials for the
analysis presented in \emph{Coverage and Error Models of Protein-Protein
Interaction Data by Directed Graph Analysis}.
We provide all necessary materials, methods, and code to reproduce
the analysis, and present additional results.
\end{abstract}

\section{Introduction}
This technical report accompanies the paper \emph{Coverage and Error
Models of Protein-Protein Interaction Data by Directed Graph Analysis}
by Chiang et al.  It explains all the steps taken to perform the
analysis of protein interaction data described in that paper.  This
report has been produced as a \emph{reproducible document}: it
contains all the computer instructions to reproduce the analysis and
to create the figures, tables and numeric results of the paper.  In
addition, further analyses are produced that extend and support the
main results described in the paper.

The production of the reproducible document employs the computational
system and language R and the packages \Rpackage{ppiStats},
\Rpackage{ppiData}, and \Rpackage{yeastExpData}.  You will need R
version 2.4.1 or greater together with recent versions of the three
packages and some other add-on packages that they depend
upon and which can be obtain from CRAN or Bioconductor.  To reproduce
the computations shown here, you do not need to type them or
copy-paste them from the PDF file; rather, you can take the file
supp.Rnw in the doc directory of the \Rpackage{ppiStats} package, open
it in a text editor, run it using the R command Sweave; and if you
wish, modify the program it to your needs. Alternatively, if you would
simply like the code without the surrounding text, you can call
Rtangle on the supp.Rnw file to generate a script file called supp.R.

\section{Obtaining the PPI Data}
We begin by detailing the methods by which we obtained the 
\Sexpr{length(bpExperimentNames)} protein 
interaction datasets. We wanted data that had two properties: 1. 
information on the bait/prey data is preserved and 2. the prey population 
is documented as genome-wide. We downloaded the protein 
interaction data of \cite{Ito2001, Uetz2000, Zhao2005, Cagney2001, 
Tong2002, Hazbun2003, Gavin2006} from the \emph{IntAct} repository. 
We obtained \cite{Gavin2002, Ho2002, Krogan2004, Krogan2006} from their 
primary sources. Having obtained the bait/prey protein interaction
data, we created an R data-package \Rpackage{ppiData} where we stored this 
data. Each dataset is stored in \Rpackage{ppiData} as a directed 
graph object. As an example, we have selected 4 proteins from the 
dataset of \cite{Krogan2006} and rendered the vertex induced subgraph in
Figure~\ref{fig:egKrogan06}.

<<egKrogan06, fig=TRUE, width=3, height=3.5, prefix=FALSE, include=FALSE, echo=FALSE>>=

proteinWanted <- c("YAL005C","YBR092C","YBR118W","YPR190C")
cache(krogM <- as(get("Krogan2006BPGraph"), "matrix"))
diag(krogM) <- 0
cache(krogG <- as(krogM, "graphNEL"))
subG <- subGraph(proteinWanted, krogG)

par(mai=rep(0,4), lwd=2)
stopifnot(identical(nodes(subG), c("YAL005C", "YBR092C", "YBR118W", "YPR190C")))
trivialnames = c("SSA1", "PHO3", "TEF2", "RPC82C")
plot(subG, "dot", nodeAttrs=makeNodeAttrs(subG, 
  fillcolor=brewer.pal(9, "Pastel1")[c(2, 9, 2, 2)],
  label=trivialnames, width="3", height="1.2",
  shape="ellipse"))
@ 
\begin{figure}
\centering
\includegraphics[width=45mm]{egKrogan06}
\caption{\label{fig:egKrogan06}% 
  The graph shows the interaction data between four selected proteins from 
  Krogan et al.'s experiment~\cite{Krogan2006}. The bi-directional edge 
  between the ATPase \textit{SSA1} and the translational elongation factor 
  \textit{TEF2} indicates that either one as a bait pulled down the 
  other one as a prey. The directed edge from \textit{RPC82}, a subunit 
  of RNA polymerase III, to \textit{SSA1} indicates that \textit{RPC82} 
  as a bait pulled down \textit{SSA1}, but not vice versa. Another 
  unreciprocated edge goes from the phosphatase \textit{PHO3} to
  \textit{TEF2}.  An investigation of the dataset shows that \textit{PHO3}, 
  which localizes in the periplasmatic space, was not reported in any 
  interaction as a prey, while \textit{RPC82C} was. In the interpretation 
  of the data, we would have most confidence that there is a real 
  interaction between \textit{SSA1} and \textit{TEF2}. We can differentiate 
  between the two unreciprocated interactions: the one between \textit{RPC82C} 
  and \textit{SSA1} has been bi-directionally tested, but only found once, 
  while the other one has only been uni-directionally tested and found.
}
\end{figure}

To make the dialogue clear, we first define some terms that will be 
used throughout this document:

\begin{itemize}

\item[] \textbf{Bait:} 
  A protein sampled for the purposes of ascertaining the 
  proteins with which it interacts. 
  The set of baits used in an experiment is the bait population. 
\item[] \textbf{Cloned Bait:} 
  A bait that was successfully cloned in a yeast cell with either
  a binding domain (Y2H) or a specified tag (AP-MS). 
\item[] \textbf{Viable Bait:} 
  A cloned bait that was observed to detect one or more proteins (prey). 
\item[] \textbf{Prey:} 
  A protein that is tested against the bait proteins. The set of prey used 
  in an experiment is the prey population. 
\item[] \textbf{Cloned Prey:} 
  For Y2H, any prey that was successfully cloned
  in a yeast cell with an activation domain. 
\item[] \textbf{Viable Prey:} 
  A prey that was found to interact with a viable bait. 
  Sometimes referred to as a \textit{hit}.
\item[] \textbf{Viable bait-prey:} 
  A protein that is both a viable bait and a 
  viable prey.
\end{itemize}


The vector \Robject{bpExperimentNames} contains the names to each 
of the digraph objects. In addition, two list objects (called
\Robject{viableBaits} and \Robject{viablePrey}) contain the viable
baits and viable prey for each experimental dataset respectively.
To represent all the data uniformly, the identifier for 
each protein is given by its corresponding Gene Locus Name. 
If the Gene Locus Name is unavailable, either the protein common name 
or another identifier (IntAct accession code, UniProt ID, etc) 
is used. We give some example code to show how to access this
data.

<<ppiData, echo=TRUE>>=
data("bpExperimentNames")
bpExperimentNames
gavin02 <- get(bpExperimentNames[8])
gavin02
gavin02@nodes[1:4]
@ 

In addition to \Rpackage{ppiData}, another R-data package, 
\Rpackage{yeastExpData}, and the R package \Rpackage{ppiStats}
were generated. \Rpackage{yeastExpData} contains R objects that
contains published data on protein abundance. Yeast GFP fusion data, and 
a R dataframe consisting of 33 other yeast protein properties
obtained from SGD (the dataframe is called \Robject{proteinProperties}). 
The \Rpackage{ppiStats} package contains all the statistical methods 
we have developed for the analysis of the directed protein interaction 
data.

<<ppiData, echo=FALSE, results=hide>>=
library("yeastExpData")
data(proteinProperties)
@ 

\section{Sampling and Coverage of the Interactome}
\subsection{Analysis on the Bait/Prey Interactions}
We addressed the issue of coverage initially by the viable bait 
and viable prey population observed in the experimental datasets.
From the directed graphs, we created the two lists 
\Robject{viableBaits} and \Robject{viablePrey} by asking if
each protein as a vertex had non-zero out- and in-degree 
respectively modulo self-loops (i.e homomers). From these
two lists, we were able to find the set theoretic intersections
of the viable baits (VB) and viable prey (VP) per experiment to 
ascertain the viable bait/prey (VBP) populations. 

<<vbp>>=
getVBP <- function(){
vbp <- list()
for(g in bpExperimentNames) {
    m = as(get(g), "matrix")
    ## delete self-edges
    diag(m) = 0
    
    
    stopifnot(identical(rownames(m), colnames(m)))
    vbpEach = rownames(m)[ (rowSums(m)>0) & (colSums(m)>0) ]
    vbp[[g]] <- vbpEach
  }
return(vbp)
}

vbp <- getVBP()

@  

From SGD, we used 6466 as the number of known and characterized 
yeast ORFs. This allowed us to build bar charts (cf Figure~\ref{fig:barcharts})
to gauge the proportion of the yeast interactome tested by each 
experimental dataset. 

     \begin{figure}
       \centering
       \subfigure{\includegraphics[width=10cm]{fig1.pdf}}
       \caption{
         \label{fig:barcharts}{
           This bar chart shows the proportion of proteins sampled either as a 
           viable bait (VB), a viable prey (VP), or as both (VBP). With the 
           exception of the Krogan et al.~\cite{Krogan2006}'s data, the other
           eleven show large portions of the yeast genome which did not 
           participate in any positive interactions. Without additional 
           information, there is little we can do to elucidate whether these
           proteins were tested but inactive for all tests, or whether these 
           proteins were not tested.            
         }
       }
     \end{figure}

In addition to the bar chart, we were able to generate a number of 
coverage statistics on the Y2H and APMS datasets on a per experiment
setting (cf Table~\ref{ta:eda}), as well as between experiments
of the same type, i.e. those which used the same system to test
interactions (cf Table~\ref{ta:y2hComp} and Table~\ref{ta:apmsComp}). 

<<fig1, fig=TRUE, width=6, height=4, prefix=FALSE, include=FALSE, echo=FALSE, results=hide>>=

wh <- c(6, 7, 8, 11, 10, 12)
tot <- 6466

EDAsub <- 
    with(EDA, 
         data.frame(Expt = rownames(EDA),
                    VB   = VB - VBP,
                    VBP  = VBP,
                    VP   = VP - VBP,
                    unt  = tot - (VB + VP - VBP)))

bcol <- c(brewer.pal(9, "Pastel1")[9], brewer.pal(12, "Paired")[1:3])[c(2, 3, 4, 1)]

bc <- barchart(reorder(Expt, -unt) ~ VB + VBP + VP + unt, 
             data = EDAsub, stack = TRUE,
             auto.key = 
             list(text = c("Viable Bait only", "Both Viable Prey and Bait", "Viable Prey only", "Absent"),
                  columns = 1, adj = 1), 
             xlab = "Number of proteins",
             par.settings = list(superpose.polygon = list(border = "transparent", col = bcol )))

plot(bc)
@ 

Before we conduct any other statistical tests on the protein interaction data,
we list the definitions of some standard statistical terms in 
Table~\ref{tab:errorterms}. Any of these terms used throughout this document 
(as well as the article \emph{Coverage and Error Models in Protein Interaction
Data by Directed Graph Analysis}) correspond to the given definitions.

\begin{table}
\begin{tabular}{p{0.30\textwidth}p{0.05\textwidth}p{0.55\textwidth}}
\hline
\multicolumn{3}{c}{\textbf{Error Statistics}} \\\hline\hline
True Positives& TP & Number of cases in which a true interaction is 
experimentally observed.\\
True Negatives& TN & Number of cases in which two proteins do not
interact, their interaction is tested, but not observed.\\
False Positives& FP & Number of cases in which two proteins do not 
interact, but an interaction is reported by the experiment.\\
False Negatives& FN & Number of cases in which a true interaction is
experimentally tested and not found.\\
\raggedright{True Tested Interactions}& P & TP+FN\\
\raggedright{True Tested Non-interactions} & N & TN+FP\\
\raggedright{False Positive Rate}&$p_{\mbs{FP}}$& Probability 
that a truely absent interaction is detected. It can be 
estimated by FP / N.\\
\raggedright{False Negative Rate}&$p_{\mbs{FN}}$& Probability 
that a true interaction is not detected. It can be estimated  by
FN / P.\\
Sensitivity&& Probability that a true interaction is detected. 
It can be estimated by TP / P.\\
Specificity&& Probability that a truely absent interaction is not 
detected, estimated by TN / N.\\
\raggedright{False Discovery Rate}&FDR&Informally, the expected value
of FP/(TP+FP)~\cite{Storey2002}.\\
\raggedright{Positive Predictive Value}&PPV& Probability that 
an observed interaction is indeed true. It can be estimated 
by TP / (TP+FP).\\
\raggedright{Negative Predictive Value}&NPV& Probability that 
an observed non-interaction is truely absent. It can be estimated 
by TN / (TN+FN).\\ \hline\\[-2mm]
\end{tabular}
\caption{\label{tab:errorterms}% 
Standard definitions of various error
terms \cite{MethodsObsEpi}. The probabilities are conditional on that 
the interaction is tested.}.
\end{table}


\subsection{Hypergeometric Testing}
We wanted to ascertain if the viably tested proteins showed
signs of being affected by a coverage bias in the experimental assay. 
To investigate, we used the conditional hypergeometric tests
described by \cite{falcon2006} to test for over/under 
representation in GO categories. Using the R software packages
\Rpackage{Category} and \Rpackage{GOstats}, we were able
to asses these questions. For our purposes, we used a p-value 
cutoff at the $10^{-2}$ threshold. We were only interested in 
GO categories which contained at least 50 unique annotations 
as well. Both these parameters can be set by the user, and 
those familiar with the R programming language are free
to manipulate these parameters within the R scripts.

The code written to conduct these hypergeometric tests has been 
supplied with the main article as an additional file. It can 
also be found in the Scripts directory of the 
\Rpackage{ppiStats} package. The file \Robject{hgGO.R} is a 
script file which computes the conditional hypergeometric 
testing on the GO directed acyclic graph (DAG). The file
\Robject{hgPfam.R} computes the hypergeometric testing on 
Pfam domains. Running these scripts will generate several 
\textit{.html} files which provide the results to the 
hypergeometric analysis.

We provide one example of the hypergeometric test in the following 
code chunck:

<<hgTest>>=

geneSet1 <- viableBaits[[length(viableBaits)]]
parameter1 <- ppiBuildParams4GO(geneSet = geneSet1, universe = yeastGenome,
                                direction = "over", ontology="CC", cond=
                                TRUE, pThresh=0.01)
hg1 <- ppiHGTest4GO(parameter1, filename = names(viableBaits)[1],
                    label = names(viableBaits)[1], 
                    typeGeneSet = "Viable Baits", cs = 50)
parameter1@testDirection <- "under"
hg2 <- ppiHGTest4GO(parameter1, filename = names(viableBaits)[1],
                    label = names(viableBaits)[1], 
                    typeGeneSet = "Viable Baits", cs = 50)
pvalues(hg1)[pvalues(hg1)<hg1@pvalueCutoff]
pvalues(hg2)[pvalues(hg2)<hg2@pvalueCutoff]

@ 

Even though the hypergeometric tests show that there are 
\Sexpr{length(pvalues(hg1)[pvalues(hg1)<hg1@pvalueCutoff])} number
of GO terms which are over-represented by the viable baits of 
\textit{Ito-Core} dataset, we have decided only to investigate 
those GO terms which at least 50 annotated genes.

\section{Systematic Bias}
%--------------------------------------------------
\subsection{Probability model}
%--------------------------------------------------
For a protein $\rho$ from VBP, we want to construct a 
probability model for the joint distribution of  
$N_{R}$, the number of reciprocated edges,
$N_{I}$, the number of unreciprocated in-edges, and
$N_{O}$, the number of unreciprocated out-edges,
given the true degree $\delta^*$ and the 
parameters $\pfp$, $\pfn$ and $N$ is the number
of interesting proteins.

We will use the shortcut
$N_{U} = N_{I} + N_{O}$ for
the total number of unreciprocated edges, and
$\Theta=\left(\delta^*, \pfp, \pfn, N \right)$ 
for the parameters.

We consider
\begin{eqnarray}
\lefteqn{P\left(
  N_{R} = n_r,
  N_{I}  = n_i,
  N_{O} = n_o \,;\,  \Theta\right) } \nonumber\\
& = &
  P(N_{I}=n_i, N_{O}=n_u-n_i \,|\,
    N_{U} = n_u, N_{R} = n_r \,;\Theta ) \nonumber\\
&&\times  P(N_{U} = n_u, N_{R} = n_r\,;\, \Theta) \label{eq:prob}
\end{eqnarray}
The decomposition of $P$ in the right hand side will be useful.

For convenience, we suppress the index $\rho$ in our notation, but please
keep in mind that the parameter $\delta^*\equiv \delta_{\rho}^*$ depends on
$\rho$, and that $N_{R}$, $N_{I}$, $N_{O}$
and $N_{U}$ are random variables that depend on $\rho$.
$N$ is an experiment-wide parameter, and we also consider 
$\pfp$ and $\pfn$ to be experiment-wide; although some
of what follows might also apply to a model where $\pfp$ and
$\pfn$ depend on $\rho$, if there were data to estimate them.

We will now make some modeling assumptions.  If we find that
the data for a particular protein does not concur well with these
assumptions, we will consider it subject to systematic error.

%--------------------------------------------------
\subsubsection{Symmetry}
%--------------------------------------------------
The first assumption is that of symmetry, that is, equality of
the distributions of $N_{I}$ and $N_{O}$.
\begin{equation}
     N_{I} =_d N_{O}
\end{equation}
and in particular
\begin{equation}\label{eq:symm}
     \left(N_{I}  | N_{U}=n_u\right) 
\sim \mbox{B}(n_u, \frac{1}{2}).
\end{equation}
This gives us the first term on the RHS of~\eqref{eq:prob}. 
The remarkable thing is that it depends on $n_u$, but not on any of
the parameters! Now for the second term:

%--------------------------------------------------
\subsubsection{Decomposition}
%--------------------------------------------------
We can decompose $N_{R}$ and
$N_{U}$ into those counts that originate from
real interactions (i.\,e.\ that are true) and those that originate
from false positive measurements.
\begin{eqnarray}
N_{R}   &=& N_{R}^v    + N_{R}^f \\
N_{U} &=& N_{U}^v  + N_{U}^f
\end{eqnarray}

The false positives are easy:
\begin{eqnarray}
N_{R}^f   &\sim& \mbox{B}(N-\delta^*-1, \, \pfp^2) \nonumber\\
N_{U}^f &\sim& \mbox{B}(N-\delta^*-1, \, 2\pfp(1-\pfp)) 
\label{eq:fps}
\end{eqnarray}

The ones that originate from a real interaction follow a multinomial
distribution
\begin{eqnarray}
\lefteqn{P(N_{R}^v   = n_{r}^v, \,
           N_{U}^v = n_{u}^v \, | \, \Theta)} \nonumber\\ 
&=&    (1-p)^{2n_{r}^v} \cdot 
\left(2p(1-p)\right)^{n_{u}^v} \cdot 
           p^{2n_{\mbs{none}}^v} \cdot 
  \frac{\delta^*!}{n_{r}^v! n_{u}^v! n_{\mbs{none}}^v!} \label{eq:multinomial}
\end{eqnarray}
where for notational convenience we used the abbreviations
$n_{\mbs{none}}^v=\delta^* - n_{r}^v - n_{u}^v$ 
and $p\equiv \pfn$.

The density function of the second term on the RHS of~\eqref{eq:prob}
can then be obtained by convolution of \eqref{eq:fps} and
\eqref{eq:multinomial}. For each value of the parameters
$\Theta\equiv(N, \delta^*, \pfp, \pfn)$, this is a 2D
matrix with infinite numbers of rows and columns, corresponding to
$n_{r}$ and $n_{u}$. Most of the probability mass, however, is 
concentrated within a bounded range.  Furthermore,
we will restrict our attention to values of $\delta^*$ between 0 and
$\delta^*_{\mbs{max}}$, depending on the data set.  This is
implemented in the function \Rfunction{nullDistDoublyTestedEdges} in
the package \Rpackage{ppiStats}.


<<bpMat, echo=FALSE, results=hide>>=
makeBPMat <- function(){
  test <- mapply(intersect, viableBaits, viablePrey)
  bpMat = new.env(parent=globalenv(), hash=FALSE)
  for(g in bpExperimentNames) {
    m = as(get(g), "matrix")
    ## delete self-edges
    diag(m) = 0
    

    stopifnot(identical(rownames(m), colnames(m)))
    vbp = rownames(m)[ (rowSums(m)>0) & (colSums(m)>0) ]
    
    
    m = m[vbp, vbp]

    if(nrow(m)>1) {
      assign(g, m, envir=bpMat)
    } else {
      cat(sprintf("Omitting %s, there is nothing much to do.\n", g))
    }
  }
  return(bpMat)
}

bpMat <- makeBPMat()
@

%----------------------------------------
%\subsubsection*{Calculating degrees}
%----------------------------------------
%The following function is useful for the 
%subsequent calculations. Given a matrix from \Robject{bpMat},
%it calculates
%\begin{description}
%\item[\Robject{nr}] the number of reciprocated edges,
%\item[\Robject{no}] the number of unreciprocated out-edges, 
%\item[\Robject{ni}] the number of unreciprocated in-edges.
%\end{description}
%
<<calcDegrees, echo=FALSE, results=hide>>= 

## testCase <- rbind(c(0,0,0,0), c(1,0,1,1), c(0,1,0,1), c(0,0,1,0))
## dimnames(testCase) <- list(letters[1:4],letters[1:4])

getDegrees = function(m) { 
  stopifnot(all(m %in% 0:1))
  m = m>0
  cbind(nr=rowSums(m&t(m)), no=rowSums(m&(!t(m))), ni=rowSums((!m)&t(m)))
}
@ 

%----------------------------------------
\subsubsection{Using in/out asymmetry to identify baits that are likely
  to be subject to systematic errors}\label{sec:inout}
%----------------------------------------
We now use Equation~\eqref{eq:symm} to assign a $p$-value
to each protein. For a protein with unreciprocated degrees 
$(n_{i}, n_{o})$, the $p$-value is
%
\begin{eqnarray}
p(n_{i}, n_{o}) &=& 
P(\mbox{min}\{ N_{I}, N_{O} \} \le  \mbox{min}\{ n_{i}, n_{o} \} ) \nonumber\\
&=& \max 
\{ 2P(N_{I} \le  \mbox{min}\{n_{i}, n_{o}\}), \, 1 \}
\label{symmpvalue}
\end{eqnarray}
%

This is computed by the following function \Rfunction{assessSymmetry} which
is also contained in the R package \Rpackage{ppiStats}. In addition,
the function also calculates the contours of the function 
$p$ in the $(n_{i}, n_{o})$-plane. These will be used in the plots.

<<scpFun, echo=FALSE, results=hide>>=
pLevels = 1e-4
stopifnot(length(pLevels)==1)## this particular pvalColor function assumes that
##pvalColors = function(x) brewer.pal(3, "Paired")[1+(x<pLevels)]
pvalColors = function(x) brewer.pal(3, "Paired")[2]  
##  pvalColors = colorRampPalette(c("orange", "darkblue"))(length(pLevels)+2)[cut(x, c(0, pLevels, 1), include.lowest=TRUE)]

scpFun = function(f, what) {
  switch(what,
         identity = {
           trsf = function(x) x
           xlab = expression(n['out'])
           ylab = expression(n['in'])
         },
         sqrt = {
           trsf = function(x) sign(x)*sqrt(abs(x))
           xlab = expression(sqrt(n['out']))
           ylab = expression(sqrt(n['in']))
         })

  plx   = trsf(jitter(f$deg[, c('no', 'ni')]))
  axlim = c(0, max(plx))
  par(mai=c(0.9, 0.95, 0.01, 0.005), cex.lab = 2.5)
  plot(plx, xlim=axlim, ylim=axlim,
       xlab=xlab, ylab=ylab, pch=20, main="",
       col=pvalColors(f$p))

##  for(k in 1:ncol(f$contours)) {
 ##   px = f$contours[,k]
  ##  py = (0:(length(px)-1)) - px
   ## lines(trsf(px), trsf(py), col="#808080")
    ##lines(trsf(py), trsf(px), col="#808080")
  ##}
}
@ 

%
Now we are ready to apply the symmetry $p$-values, and we will create
an environment, \Robject{bpRed} containing the reduced set of data 
with only proteins with $p$-values larger than or equal to p-value 
threshold of $10^{-2}$.
%

<<pThresh, echo=FALSE, results=hide>>=
pThresh = 0.01
bpRed = new.env(parent=globalenv(), hash=FALSE)

out = file("unrecipInOutDistribIncludes.tex", open="wt")

for(name in ls(bpMat)) {
  f = assessSymmetry(bpMat[[name]], pLevels=pLevels)
  sel = (f$p>=pThresh)
  assign(name, bpMat[[name]][sel, sel], envir=bpRed)

  myPDF = function(x, ch, ...) {
    fn = sprintf("scp-%s-%s.pdf", name, ch)
    pdf(file=fn, ...)
    x
    dev.off()
    return(fn)
  }
  myEPS = function(x, ch, ...) {
    fn = sprintf("scp-%s-%s.eps", name, ch)
    postscript(file=fn, horizontal = FALSE, onefile = FALSE, paper = "special", ...)
    x
    dev.off()
    return(fn)
  }

  f1=myPDF(scpFun(f, "identity"), ch="ident", width=4, height=4)
  f2=myPDF(scpFun(f, "sqrt"), ch="sqrt", width=4, height=4)
  f2e=myEPS(scpFun(f, "sqrt"), ch="sqrt", width=4, height=4)
  f3=myPDF(hist(f$p, main=name, xlab='p', col="#e6f598", breaks=seq(0, 1, by=0.01)), 
    ch="hist", width=6, height=2.1)

  cat("\\begin{figure}[tp]\\begin{center}\n", file=out)
  cat(sprintf("\\includegraphics[width=0.5\\textwidth]{%s}\n", f1), file=out)
  cat(sprintf("\\includegraphics[width=0.5\\textwidth]{%s}\\\n", f2), file=out)
  cat(sprintf("\\includegraphics[width=0.8\\textwidth]{%s}\n", f3), file=out)
  cat(sprintf("\\caption{Scatterplots of in- and out-degree and symmetry $p$-values for %s}\n", name), file=out)
  cat("\\end{center}\\end{figure}\n", file=out)
}

close(out)
@ 

For a more illuminating visual effect, we have perturbed the data on each
point of the figures. This perturbation shows the relative concentration 
of data for each point in each of the figures. 


\include{unrecipInOutDistribIncludes}

\subsection{Logistic Regressions}

For a protein with $n_{i}$ unreciprocated in-edges and $n_{o}$
unreciprocated out-edges, we expect
\[
n_{i} ~|~ n_{u} ~~~ \sim \mathcal{B}\left( n_{u}, 
  \frac{1}{2} \right)
\]
if false positive and false negative errors are independent of a
protein's properties.  Let $p$ be the true probability ($H_0: p =
\frac{1}{2}$) for any particular protein.  We will
\begin{itemize}
\item Perform binomial tests for $H_1: p < \frac{1}{2}$ and $H_1: p > 
  \frac{1}{2}$ for
  each protein (in each experiment)
\item Use test outcomes as responses to fit logistic regressions with
  abundance and CAI as predictor \footnote{We actually use logarithm (base 2)
    of abundance and CAI as predictor since that has a much more symmetric
    distribution.}.
\end{itemize}
Regression is restricted to the subgraph of proteins that are VBP.

<<setupLogReg,results=hide,echo=FALSE,results=hide>>=
data(gfp)
data(proteinProperties)
data(fcabundance)
@ 

<<init,results=hide,echo=FALSE,cache=FALSE>>=


## The ultimate goal here is to do enough to see if unrecipInDegree is
## significantly larger (smaller) than unrecipOutDegree for each
## protein, and see if that dependence is related to abundance.  As the
## first step, we'll just create a data frame with enough information
## to proceed.


### some EDA (may need extra code)

## fm <- 
##     glm(resp ~ abundance, 
##         allExptInfo$Krogan2006BPGraph, 
##         family = binomial())

## summary(fm)$coef
## summary(update(fm, subset = (abundance > 7)))$coef
## summary(update(fm, subset = (abundance > 9)))$coef
## summary(update(fm, subset = (abundance > 11)))$coef
## summary(update(fm, subset = (abundance > 13)))$coef


## xyplot(as.numeric(in.large.pval < 0.05) ~ logCAI + abundance, 
##        allExptInfo$Krogan2006BPGraph, 
##        outer = TRUE, 
##        scales = list(x = "free"), 
##        type = c("p", "smooth"), 
##        col.line = "red", 
##        ## subset = unrecipInDegree > 0 & unrecipOutDegree > 0, 
##        span = 0.3, family = "gaussian")


degInfo <-
    function(gname, justViable = TRUE)
{
    message("processing ", gname)
    gobj <- get(gname)
    if (justViable)
        gobj <- 
            subGraph(snodes = intersect(viableBaits[[gname]], viablePrey[[gname]]),
                     graph = gobj)
    degStat <- calcInOutDegStats(gobj)
    ans <- ## would prefer better rownames designation
        with(degStat,
             data.frame(inDegree = inDegree,
                        outDegree = outDegree,
                        unrecipInDegree = unrecipInDegree,
                        unrecipOutDegree = unrecipOutDegree))
    ans$log.abundance <- log2(gfp[rownames(ans), "abundance"])
    ans$log.cai <- log2(proteinProperties[rownames(ans), "cai"])
    ans$log.yepd <- log2(fcabundance[rownames(ans), "YEPD.mean"])
    ans$log.sd <- log2(fcabundance[rownames(ans), "SD.mean"])
    ans
}


## the second step is to perform the binomial tests

binomTests <-
    function(ginfo)
{
    ginfo$size <- with(ginfo, unrecipInDegree + unrecipOutDegree)
    ## test if unrecipOutDegree is unusually small (i.e. indegree large)
    ginfo$in.large.pval <- 
        with(ginfo,
             pbinom(unrecipOutDegree, size, 0.5, lower = TRUE))
    ## test if unrecipInDegree is unusually small (i.e. outdegree large)
    ginfo$out.large.pval <- 
        with(ginfo,
             pbinom(unrecipInDegree, size, 0.5, lower = TRUE))
    ginfo
}


logisticTests <- 
    function(ginfo, pval.cutoff = 0.05, 
             which.test = c("large.indegree", "small.indegree"), 
             family = binomial(), 
             formula = resp ~ abundance, 
             ...)
{ 
    which.test <- match.arg(which.test) 
    ginfo$resp <- 
        as.numeric(switch(which.test,
                          large.indegree = ginfo$in.large.pval, 
                          small.indegree = ginfo$out.large.pval) < pval.cutoff)
    glm(formula, ginfo, family = family, control = glm.control(maxit = 150) ,...)  
}


##
@ 


\newpage

\subsection{Results: log(abundance) as predictor}

<<calc,echo=FALSE,results=hide,cache=FALSE>>=

exptsToTry <- bpExperimentNames[bpExperimentNames != "Zhao2005BPGraph"]

allExptInfo <- lapply(exptsToTry, degInfo)
names(allExptInfo) <- exptsToTry

allExptInfo <- lapply(allExptInfo, binomTests)


##
@ 


<<showAbundance,cache=FALSE,echo=FALSE>>=

logistic.inlarge <-
    lapply(allExptInfo, logisticTests,
           pval.cutoff = 0.05,
           formula = resp ~ log.abundance,
           which.test = "large")

logistic.outlarge <-
    lapply(allExptInfo, logisticTests,
           pval.cutoff = 0.05,
           formula = resp ~ log.abundance,
           which.test = "small")

cat("Systematic := unusually large in-degree", fill = TRUE)
do.call(rbind, 
        lapply(logistic.inlarge,
               function(x) round(summary(x)$coef[2, c(1, 2, 4), drop = TRUE], 7)))

cat("Systematic := unusually large out-degree", fill = TRUE)
do.call(rbind, 
        lapply(logistic.outlarge,
               function(x) round(summary(x)$coef[2, c(1, 2, 4), drop = TRUE], 7)))

##
@ 

\newpage

\subsection{Results: log(YEPD-abundance) as predictor}


<<showYEPDAbundance,cache=FALSE,echo=FALSE>>=

logistic.inlarge <-
    lapply(allExptInfo, logisticTests,
           pval.cutoff = 0.05,
           formula = resp ~ log.yepd,
           which.test = "large")

logistic.outlarge <-
    lapply(allExptInfo, logisticTests,
           pval.cutoff = 0.05,
           formula = resp ~ log.yepd,
           which.test = "small")

cat("Systematic := unusually large in-degree", fill = TRUE)
do.call(rbind, 
        lapply(logistic.inlarge,
               function(x) round(summary(x)$coef[2, c(1, 2, 4), drop = TRUE], 7)))

cat("Systematic := unusually large out-degree", fill = TRUE)
do.call(rbind, 
        lapply(logistic.outlarge,
               function(x) round(summary(x)$coef[2, c(1, 2, 4), drop = TRUE], 7)))


##
@ 

\newpage

\subsection{Results: log(SD-abundance) as predictor}


<<showYEPDAbundance,cache=FALSE,echo=FALSE>>=

logistic.inlarge <-
    lapply(allExptInfo, logisticTests,
           pval.cutoff = 0.05,
           formula = resp ~ log.sd,
           which.test = "large")

logistic.outlarge <-
    lapply(allExptInfo, logisticTests,
           pval.cutoff = 0.05,
           formula = resp ~ log.sd,
           which.test = "small")

cat("Systematic := unusually large in-degree", fill = TRUE)
do.call(rbind, 
        lapply(logistic.inlarge,
               function(x) round(summary(x)$coef[2, c(1, 2, 4), drop = TRUE], 7)))

cat("Systematic := unusually large out-degree", fill = TRUE)
do.call(rbind, 
        lapply(logistic.outlarge,
               function(x) round(summary(x)$coef[2, c(1, 2, 4), drop = TRUE], 7)))

##
@ 

\newpage

\subsection{Results: log(CAI) as predictor}


<<showLogCAI,cache=FALSE,echo=FALSE>>=

logistic.inlarge <-
    lapply(allExptInfo, logisticTests,
           pval.cutoff = 0.05,
           formula = resp ~ log.cai,
           which.test = "large")

logistic.outlarge <-
    lapply(allExptInfo, logisticTests,
           pval.cutoff = 0.05,
           formula = resp ~ log.cai,
           which.test = "small")

cat("Systematic := unusually large in-degree", fill = TRUE)
do.call(rbind, 
        lapply(logistic.inlarge,
               function(x) try(round(summary(x)$coef[2, c(1, 2, 4), drop = TRUE], 7))))

cat("Systematic := unusually large out-degree", fill = TRUE)
do.call(rbind, 
        lapply(logistic.outlarge,
               function(x) try(round(summary(x)$coef[2, c(1, 2, 4), drop = TRUE], 7))))

##
@ 


In addition to the Logistic Regressions, we plotted the adjacency matrix 
diagram of the bait/prey interactions in two different ways: 1. the rows 
and columns randomly ordered and 2. the rows and columns ordered by ascending 
CAI (cf Figure~\ref{fig:caiplots} and Figure~\ref{fig:caiplots1}). This 
readily gives a visual method of identifying the association between CAI and 
proteins rejecting the 2-sided Binomial test.

<<GavinMat, include=FALSE, echo=FALSE, results=hide>>=

experiment <- "Gavin2006BPGraph"
experiment1 <- "Krogan2006BPGraph"

keep <- vbp[[experiment]] ## VBP only
keep1 <- vbp[[experiment1]] ## VBP only
### The following is interesting, in the sense that it gives 
### different-looking things in Krogan2006 and Gavin2006 

## keep <- viablePrey[[experiment]] 

smat <- as(get(experiment), "sparseMatrix")[keep, keep]

ord.CAI <- order(proteinProperties[rownames(smat), "cai"])
ord.random <- sample(seq_len(nrow(smat)))


mat.random <- 

    image((smat - smat * t(smat))[ord.random, ord.random],
          aspect = "iso",
          xlab = "Prey",
          ylab = "Bait",
          main = "a. Random Order", 
          colorkey = FALSE, sub = "Gavin 2006")
          
mat.CAI <- 

    image((smat - smat * t(smat))[ord.CAI, ord.CAI],
          aspect = "iso",
          xlab = "Prey",
          ylab = "Bait",
          main = "b. Ordered By Ascending CAI", 
          colorkey = FALSE, sub="Gavin 2006")


smat1 <- as(get(experiment1), "sparseMatrix")[keep1, keep1]

ord.CAI1 <- order(proteinProperties[rownames(smat1), "cai"])
ord.random1 <- sample(seq_len(nrow(smat1)))


mat.random1 <- 

    image((smat1 - smat1 * t(smat1))[ord.random1, ord.random1],
          aspect = "iso",
          xlab = "Prey",
          ylab = "Bait",
          main = "a. Random Order", 
          colorkey = FALSE, sub = "Krogan 2006")
          
mat.CAI1 <- 

    image((smat1 - smat1 * t(smat1))[ord.CAI1, ord.CAI1],
          aspect = "iso",
          xlab = "Prey",
          ylab = "Bait",
          main = "b. Ordered By Ascending CAI", 
          colorkey = FALSE, sub="Krogan 2006")

##
@ 


\begin{figure}
  \centering

<<GavinImages, fig=TRUE, width=10, height=7, echo=FALSE>>=
par(mfrow = c(2,2))
plot(mat.random, split = c(1, 1, 2, 1), more = TRUE)
plot(mat.CAI, split = c(2, 1, 2, 1), more = FALSE)
@ 

       \caption{
         \label{fig:caiplots}{
           These plots present a view of the adjacency matrix for the VBP
           derived from the Gavin et al's.~\cite{Gavin2006} experimental data set.
           An interaction between bait $b$ and prey $p$ is recorded by a dark 
           pixel in $(b,p)^{th}$ position of the matrix. The left panel has the
           rows and columns randomly ordered while the
           right panel has the rows and columns ordered by ascending
           values of each protein's condon adaptation index (CAI).
           Contrasting these two figures, we can ascertain that there is 
           a relationship between bait/prey interactions and CAI. 
           The relationship is based on proteins with 
           large un-reciprocated in-degree since the right panel shows a dark 
           vertical band. Had unreciprocated out-degree also been associated 
           with CAI then there would be a similar horizontal band reflected
           across the main diagonal of the matrix.
           }
       }
     \end{figure}

\begin{figure}
\centering
<<KroganImages, fig=TRUE, width=10, height=7, echo=FALSE>>=
plot(mat.random1, split = c(1, 1, 2, 1), more = TRUE)
plot(mat.CAI1, split = c(2, 1, 2, 1), more = FALSE)
@ 

\caption{
         \label{fig:caiplots1}{
           Same adjacency matrix plots for the Krogan et al's~\cite{Krogan2006}
           data.
           }
       }
     \end{figure}

There has been a number of research articles that point to the relationship
between CAI and protein abundance. To verify this fact, we computed both the
Pearson and Spearman correlation coefficients between CAI and three sets
of abundance data: 1. a general measure of abundance in the yeast cell, 2.
the mean measure of abundance of a yeast cell in YEPD medium, and 3. the 
mean measure of abundance of a yeast cell in a SD medium (Table~\ref{ta:cor}). 
The Spearman correlation seems to be the more accurate measure, not simply
 because it is larger, but because the relationship between CAI and 
abundance is not linear \cite{Sharp1987} 
(cf Figures~\ref{fig-plotCorGav} and ~\ref{fig-plotCorKro}). 

<<cor, results=hide, echo=FALSE>>=
data(gfp)
data(fcabundance)

pN1 <- intersect(rownames(proteinProperties), rownames(gfp))
c1 <- cor(proteinProperties[pN1,"cai"], (gfp[pN1, "abundance"]),
    use="pairwise.complete.obs")
c1S <- cor(proteinProperties[pN1,"cai"], (gfp[pN1, "abundance"]),
    use="pairwise.complete.obs", method="spearman")

pN2 <- intersect(rownames(proteinProperties), rownames(fcabundance))
c2 <- cor(proteinProperties[pN2,"cai"], (fcabundance[pN2, "YEPD.mean"]),
    use="pairwise.complete.obs")
c2S <- cor(proteinProperties[pN2,"cai"], (fcabundance[pN2, "YEPD.mean"]),
    use="pairwise.complete.obs", method="spearman")

c3 <- cor(proteinProperties[pN2,"cai"], (fcabundance[pN2, "SD.mean"]),
    use="pairwise.complete.obs")

c3S <- cor(proteinProperties[pN2,"cai"], (fcabundance[pN2, "SD.mean"]),
    use="pairwise.complete.obs", method="spearman")

cm <- matrix(0, 2,3)
cm[1,] <- round(c(c1,c2,c3), digit=2)
cm[2,] <- round(c(c1S,c2S,c3S), digit=2)

rownames(cm) <- c("Pearson", "Spearman")
colnames(cm) <- c("General Abundance","YEPD","SD")
@ 

<<corTab, results=tex, echo=FALSE>>=
xtable(cm, display=c("s","fg","fg","fg"), label="ta:cor", 
       tabular.environment="longtable", floating=FALSE, size="small",
       caption = "This table gives both the Pearson and Spearman
       correlation between CAI against three distinct protein
       abundance datasets: 1. General Abundance, 2. Abundance in 
       the YEPD medium, 3. Abundance in the SD medium. An interesting 
       observation is that the highest correlation found is between CAI 
       and protein abundance in the SD medium.")
@ 

We plotted the values of each protein's CAI value against $(\log)$ the three 
sets of measured abundance data to visualize this association 
(cf Figures~\ref{fig-plotCorGav, fig-plotCorKro}). Those proteins which
are likely affected by a systematic bias in the Gavin et al's~\cite{Gavin2006}
data are colored red in Figure~\ref{fig-plotCorGav}; proteins affected in 
Krogan et al's~\cite{Krogan2006} are colored red in Figure~\ref{fig-plotCorGav}.
The most interesting fact is that the measured protein abundances in SD medium 
have the highest correlation with CAI. This seems to suggest that the reference 
set of genes used to compute all CAI might be highly expressed under SD medium.
In addition, the relationship between the systematic bias with CAI and 
protein abundance becomes much more apparent (more so with \cite{Krogan2006}).

<<plotCorGav, echo=False, results=hide, fig=TRUE, include=FALSE, width=10, height=15>>=
par(mfrow=c(3,1), lwd=2, cex.lab=2, cex.axis=1.5)
plot(proteinProperties[pN1,"cai"], log(gfp[pN1, "abundance"]),
     xlab="CAI value", ylab="Log Protein Abundance", 
     main=paste("Spearman Correlation Coefficient = ", round(c1S,digit=2), sep=""),
     col=ifelse(pN1 %in% setdiff(vbp[["Gavin2006BPGraph"]] ,
       rownames(mget("Gavin2006BPGraph", bpRed)[[1]])), "red", "blue"))
##abline(coef(0,c1S), col="white")
plot(proteinProperties[pN2,"cai"], log(fcabundance[pN2, "YEPD.mean"]),
     xlab = "CAI value", ylab="Log Protein Abundance in YEPD", 
     main=paste("Spearman Correlation Coefficient = ", round(c2S,digit=2), sep=""),
     col=ifelse(pN2 %in% setdiff(vbp[["Gavin2006BPGraph"]] ,
       rownames(mget("Gavin2006BPGraph", bpRed)[[1]])), "red", "blue"))
##abline(coef(0,c2S), col="white")
plot(proteinProperties[pN2,"cai"], log(fcabundance[pN2, "SD.mean"]),
     xlab="CAI value", ylab="Log Protein Abundance in SD", 
     main=paste("Spearman Correlation Coefficient = ", round(c3S,digit=2), sep=""),
     col=ifelse(pN2 %in% setdiff(vbp[["Gavin2006BPGraph"]] ,
       rownames(mget("Gavin2006BPGraph", bpRed)[[1]])), "red", "blue"))
##abline(coef(0,c3S), col="white")
@

\myincfig{fig-plotCorGav}{\textwidth}{Plots of CAI against $\log$ of the three measured 
abundance datasets. We colored those proteins found to be affected by a systematic bias
in the Gavin et al.'s \cite{Gavin2006} data red and all other proteins blue.} 

<<plotCorKro, echo=False, results=hide, fig=TRUE, include=FALSE, width=10, height=15>>=
par(mfrow=c(3,1), lwd=2, cex.lab=2, cex.axis=1.5)
plot(proteinProperties[pN1,"cai"], log(gfp[pN1, "abundance"]),
     xlab="CAI value", ylab="Log Protein Abundance", 
     main=paste("Spearman Correlation Coefficient = ", round(c1S,digit=2), sep=""),
     col=ifelse(pN1 %in% setdiff(vbp[["Krogan2006BPGraph"]] ,
       rownames(mget("Krogan2006BPGraph", bpRed)[[1]])), "red", "blue"))
##abline(coef(0,c1S), col="white")
plot(proteinProperties[pN2,"cai"], log(fcabundance[pN2, "YEPD.mean"]),
     xlab = "CAI value", ylab="Log Protein Abundance in YEPD", 
     main=paste("Spearman Correlation Coefficient = ", round(c2S,digit=2), sep=""),
     col=ifelse(pN2 %in% setdiff(vbp[["Krogan2006BPGraph"]] ,
       rownames(mget("Krogan2006BPGraph", bpRed)[[1]])), "red", "blue"))
##abline(coef(0,c2S), col="white")
plot(proteinProperties[pN2,"cai"], log(fcabundance[pN2, "SD.mean"]),
     xlab="CAI value", ylab="Log Protein Abundance in SD", 
     main=paste("Spearman Correlation Coefficient = ", round(c3S,digit=2), sep=""),
     col=ifelse(pN2 %in% setdiff(vbp[["Krogan2006BPGraph"]] ,
       rownames(mget("Krogan2006BPGraph", bpRed)[[1]])), "red", "blue"))
##abline(coef(0,c3S), col="white")
@

\myincfig{fig-plotCorKro}{\textwidth}{Plots of CAI against $\log$ of the three measured 
abundance datasets. We colored those proteins found to be affected by a systematic bias
in the Krogan et al.'s \cite{Krogan2006} data red and all other proteins blue.} 

\subsection{Fisher's Exact Test Across Experiment}

Next we wanted to ascertain if the protein subset ($S_1$) that was affected by 
a systematic bias in one experiment is related to the protein subset ($S_2$) 
affected by a systematic bias of another experiment. There are two ways to 
generate the subsets $S_1$ and $S_2$. The first methods generates these 
sets in an independent manner; the Binomial model is applied to each 
experimental dataset generating a subset $S_i$ per experiment $i$. Then these
subsets can be compared by restricting to the set of common $VBP$ of the 
two experiments. The second method generates $S_1$ and $S_2$ by first restricting
to the common $VBP$ (denoted by $X$) of experiment 1 and experiment 2. Then the 
subset $S_1$ is generated by applying the Binomial model to the dataset of Experiment 1 
restricted only to $X$, or to use graph theoretic terms, using the node induced subgraph 
generated by $X$. $S_2$ is generated in the same manner with the dataset of experiment 2.
We compare the protein subsets $S_1$ and $S_2$ using both methods.

To investigate this
relationship, we created three $2 \times 2$ tables. Only two datasets 
\cite{Gavin2006, Krogan2006} contained sufficient data points for this 
analysis. The $2 \times 2$ tables were created where the overall 
universe is restricted to $X$ =  VBP$_{\cite{Gavin2006}} \mbox{ } \cap$ 
VBP$_{\cite{Krogan2006}}$. \cite{Gavin2006} index the rows; \cite{Krogan2006}, 
the columns. In the $(2,2)$-entry of each table, we count the number of common 
proteins affected by a bias in both experiments (${|S_1 \cap S_2|}$); in 
$(1,2)$-entry, we count the number affected in \cite{Gavin2006} only 
(${|S_1 \setminus S_2|}$); in $(2,1)$, the number in \cite{Krogan2006} only
(${|S_2 \setminus S_1|}$); and in $(1,1)$, the number not 
affected in both $({|S_1^c \cap S_2^c|})$. We can create three separate 
$2 \times 2$ tables based on which Binomial test we use:

\begin{itemize}
  \item Number of proteins identified by the two-sided Binomial test.
  \item Number of proteins identified by the one-sided Binomial test where
    in-degree is much larger than out-degree.
  \item Number of proteins identified by the one-sided Binomial test where
    out-degree is much larger than in-degree.
\end{itemize}

<<twoBytwo, echo=FALSE, results=hide>>=
vbpGraph <- mapply(function(x,y){subGraph(x, get(y))},vbp,bpExperimentNames)


vbpStochastic <- lapply(vbpGraph, function(x) {if(length(nodes(x))!=0) 
                                                 idStochastic(x, bpGraph=TRUE)})
vbpSystematic <- mapply(function(x,y){setdiff(nodes(x),y)},
                        vbpGraph,vbpStochastic)

proportion <- mapply(function(x,y) length(x)/length(y),vbpSystematic,vbp)

exp1 <- vbp[["Gavin2006BPGraph"]]
exp2 <- vbp[["Krogan2006BPGraph"]]
x <- intersect(exp1, exp2)
y <- matrix(0, nrow=length(x), ncol=2)
rownames(y) <- x
colnames(y) <- c("Gavin06","Krogan06")
y1 <- y
y2 <- y

dG <- calcInOutDegStats(vbpGraph[["Gavin2006BPGraph"]])
dK <- calcInOutDegStats(vbpGraph[["Krogan2006BPGraph"]])

gavLargeSysIn <- names(which((dG$inDegreeMinusOutDegree)[vbpSystematic[["Gavin2006BPGraph"]]] > 0))
gavLargeSysOut <- names(which((dG$inDegreeMinusOutDegree)[vbpSystematic[["Gavin2006BPGraph"]]] < 0))

kroLargeSysIn <- names(which((dK$inDegreeMinusOutDegree)[vbpSystematic[["Krogan2006BPGraph"]]] > 0))
kroLargeSysOut <- names(which((dK$inDegreeMinusOutDegree)[vbpSystematic[["Krogan2006BPGraph"]]] < 0))

indexG <- x %in% vbpSystematic[["Gavin2006BPGraph"]]
indexK <- x %in% vbpSystematic[["Krogan2006BPGraph"]]
indexG1 <- x %in% gavLargeSysIn
indexK1 <- x %in% kroLargeSysIn
indexG2 <- x %in% gavLargeSysOut
indexK2 <- x %in% kroLargeSysOut

y[indexG, 1] <- 1
y[indexK, 2] <- 1
z <- data.frame(y)

y1[indexG1, 1] <- 1
y1[indexK1, 2] <- 1
z1 <- data.frame(y1)

y2[indexG2, 1] <- 1
y2[indexK2, 2] <- 1
z2 <- data.frame(y2)

tab <- table(z$Gavin06, z$Krogan06)
tab2Way <- tab
ft <- fisher.test(tab)

tab1 <- table(z1$Gavin06, z1$Krogan06)
tab1WayIN <- tab1
ft1 <- fisher.test(tab1)

tab2 <- table(z2$Gavin06, z2$Krogan06)
tab1WayOUT <- tab2
ft2 <- fisher.test(tab2)

@ 

<<print2by2>>=
tab2Way
tab1WayIN
tab1WayOUT
@ 

We can use these three tables as the parameters for Fisher's Exact 
test (again a hypergeometric test), and see the results:

<<printFishers>>=
fisher.test(tab2Way)
fisher.test(tab1WayIN)
fisher.test(tab1WayOUT)
@ 

<<gkTest, echo=FALSE, results=hide>>=
kSG <- subGraph(x, get("Krogan2006BPGraph"))
gSG <- subGraph(x, get("Gavin2006BPGraph"))
g1 <- idStochastic(gSG, bpGraph=TRUE)
k1 <- idStochastic(kSG, bpGraph=TRUE)
g2 <- setdiff(x, g1)
k2 <- setdiff(x, k1)

dsG <- calcInOutDegStats(gSG)
dsK <- calcInOutDegStats(kSG)

gLI <- names(which((dsG$inDegreeMinusOutDegree)[g2] > 0))
gLO <- names(which((dsG$inDegreeMinusOutDegree)[g2] < 0))


kLI <- names(which((dsK$inDegreeMinusOutDegree)[k2] > 0))
kLO <- names(which((dsK$inDegreeMinusOutDegree)[k2] < 0))


indG <- x %in% g2
indK <- x %in% k2
indG1 <- x %in% gLI
indK1 <- x %in% kLI
indG2 <- x %in% gLO
indK2 <- x %in% kLO

if (sum(indG1)+sum(indG2) != sum(indG)) {stop("1")}
if (sum(indK1)+sum(indK2) != sum(indK)) {stop("2")}

yy <- matrix(0, nrow=length(x), ncol=2)
rownames(yy) <- x
colnames(yy) <- c("Gavin06","Krogan06")
yy1 <- yy
yy2 <- yy

yy[indG, 1] <- 1
yy[indK, 2] <- 1
zz <- data.frame(yy)

yy1[indG1, 1] <- 1
yy1[indK1, 2] <- 1
zz1 <- data.frame(yy1)

yy2[indG2, 1] <- 1
yy2[indK2, 2] <- 1
zz2 <- data.frame(yy2)

ta2Way <- table(zz$Gavin06, zz$Krogan06)


ta1WayIN <- table(zz1$Gavin06, zz1$Krogan06)

ta1WayOUT <- table(zz2$Gavin06, zz2$Krogan06)
@

The previous table used each individual dataset's $VBP$ population to generate
the sets $S_1$ and $S_2$. We then restricted to $X$ to calculate
two way tables based on these protein subsets. In the following tables, we first 
restrict to the node induced subgraph of $X$ for each experiment, and then 
generate the sets $S_1$ and $S_2$. We then create two way tables 
based on these protein subsets to determine the level of independence.

<<newTables>>= 
ta2Way
ta1WayIN
ta1WayOUT
@ 

<<newFishers>>=
fisher.test(ta2Way)
fisher.test(ta1WayIN)
fisher.test(ta1WayOUT)
@ 

Because we are looking for reproducibility across experiments, 
the two-way tables \Robject{tab2Way} and \Robject(ta2Way) as 
well as the results from their 
corresponding Fisher's exact test are not particularly relevant.
Indeed, we should only focus on the one-sided Binomial tests 
and see if we such artifacts are reproducible across experiments.
For those proteins which in-degree dominates out-degree, i.e.
proteins tested in \Robject{tab1WayIN} and \Robject{ta1WayIN}, we 
see an exceptionally small p-value for the former and a reasonably
significant p-value for the latter, and so we should probably
reject the null hypothesis that these $S_1$ is independent of
$S_2$. For those proteins which out-degree dominates in-degree, 
\Robject{tab1WayOUT} and \Robject{ta1WayOUT}, we see a less 
significant p-value in the former but an incredibly small 
p-value in the latter, and so again we should reject independent
null hypothesis. For the sake of completeness we present all the 
two way tables and note that all the tests show relatively small 
p-values as well as substantial odds ratios.

\subsection{Unreciprocated Degree Statistics}
Our Binomial model allows us to determine proteins that might be subject 
to a systematic bias of the experiment where each statistical test is 
conducted on a per protein level. In addition to these series of statistical 
test, we can describe experiment-wide artifacts by using the same binomial model 
for each protein. 

For each protein $\rho$ with directed degree $(i_{\rho},o_{\rho})$ and 
$n_{\rho} = i_{\rho}+o_{\rho}$, we can standardize the in-degree and 
compute the corresponding \emph{z-score} for each protein:

\begin{eqnarray}
z_{\rho} &=& \frac{\frac{1}{2}\;n_{\rho} - o_{\rho}}
{\sqrt{\left( \frac{1}{2} \right)^2\;n_{\rho}}}\\
    &=& \frac{i_{\rho}-o_{\rho}}{\sqrt{i_{\rho}+o_{\rho}}}
\end{eqnarray}

After calculating the z-score for each protein within an experiment, we 
were able to estimate the distributions within each dataset. Using the 
R \Rfunction{hist} and \Rfunction{density} functions, we were able to 
render the histograms for eleven of the datasets and the smooth density 
distribution for the three largest datasets.

<<zscore, echo=FALSE, results=hide>>=
normFunc <- function(ni, no) (ni-no)/(sqrt(ni+no))
if("Zhao2005BPGraph" %in% names(vbpGraph)){
  rm <- which(names(vbpGraph) == "Zhao2005BPGraph")
  vbpSG <- vbpGraph[-rm]
}
deg <- lapply(vbpSG, calcInOutDegStats)
zScore <- lapply(deg, function(x) normFunc(x[["unrecipInDegree"]], x[["unrecipOutDegree"]]))
zScore1 <- lapply(zScore, function(x) x[!is.na(x)])
dNames <- sub("-$", "", sub("BPGraph", "-", bpExperimentNames))
dNames1 = dNames[-5]
m = round(sapply(zScore1, mean), digit=3)
dens <- lapply(zScore1, density)
@ 

<<zScoreNew, echo=FALSE, results=hide>>=
zG <- normFunc(dsG[["unrecipInDegree"]], dsG[["unrecipOutDegree"]])
zK <- normFunc(dsK[["unrecipInDegree"]], dsK[["unrecipOutDegree"]])
@ 

<<zScoreHist, fig=TRUE, width=10, height=14, echo=FALSE, results=hide, include=FALSE>>=

par(mfrow = c(3,4), cex.main = 2, cex.lab=1.5, cex.axis=1.5)
mapply(function(x,y) {
  hist(x, main=y, col="#e6f598")},
  zScore1, dNames1)
@ 

\myincfig{fig-zScoreHist}{\textwidth}{Histograms of the out-degree z-scores.}

Histograms are plotted to determine the standard out-degree 
distributions (Figure~\ref{fig-zScoreHist}). We can see that for 
datasets such as 
\cite{Cagney2001, Tong2002, Hazbun2003}, there are relatively
few data points which yield little statistical power. Overall,
Only the \cite{Ito2001, Gavin2006, Krogan2006} plots showed
distinct and approximately unimodal distributions.

<<zScoreDens, fig=TRUE, width=9, height=9, prefix=TRUE, echo=FALSE, results=hide, include=FALSE>>=
par(mfrow = c(4,1))
for(i in c(1, 12, 10, 11)) {
  z = zScore1[[i]]
  xlim = c(-1,1)*max(abs(quantile(z, probs=c(0.01, 0.99))))
  dens1 = density(z, adjust=2)
  plot.density(dens1, main=paste("z-scores for ", dNames1[i], sep=""), 
    col="darkblue", xlab="z", xlim=xlim, lwd=2)
  abline(v=0,
         col="#808080", 
         lty=c(2,1,1), lwd=2)
}
@

\myincfig{fig-zScoreDens}{\textwidth}{Density plots for the three largest
bait/prey datasets with the zero-line.}

Thesethree plots have either a strong positive or negative concentration of data 
points in the distributions based on their densities (Figure~\ref{fig-zScoreDens}).
We have discussed the possible reasons for these concentrations in the main 
article. 

<<zScoreInt, fig=TRUE, width=9, height=9, prefix=TRUE, echo=FALSE, results=hide, include=FALSE>>=

smoothScatter(zScore1[["Gavin2006"]][x], zScore1[["Krogan2006"]][x], 
              nrpoints=50, transformation=function(x) x^.15, 
              ylab="z-score for Krogan 2006  Data", 
              xlab="z-score for Gavin 2006 Data", 
              main ="z-score Plot for Common VBP of Gavin2006 against Krogan2006")
abline(h=0, v=0, col="red")
abline(h=c(-2.58,2.58), v=c(-2.58,2.58), col="green")
@

<<newZ, fig=TRUE, width=9, height=9, prefix=TRUE, echo=FALSE, results=hide, include=FALSE>>=
smoothScatter(zG, zK, 
              nrpoints=50, transformation=function(x) x^.15, 
              ylab="z-score for Krogan 2006  Data", 
              xlab="z-score for Gavin 2006 Data", 
              main ="z-score Plot for Common VBP of Gavin2006 against Krogan2006")
abline(h=0, v=0, col="red")
abline(h=c(-2.58,2.58), v=c(-2.58,2.58), col="green")
@ 

<<bothZ, fig=TRUE, width=9, height=9, prefix=TRUE, echo=FALSE, results=hide, include=FALSE>>=
par(mfrow=c(1,2), pty="s", lwd = 2)
smoothScatter(zScore1[["Gavin2006"]][x], zScore1[["Krogan2006"]][x], 
              nrpoints=50, transformation=function(x) x^.15, 
              ylab="z-score for Krogan 2006  Data", 
              xlab="z-score for Gavin 2006 Data",
              main = "a. z-score Calculated Independently")
abline(h=0, v=0, col="red")
abline(h=c(-2.58,2.58), v=c(-2.58, 2.58), col="green")
smoothScatter(zG, zK, 
              nrpoints=50, transformation=function(x) x^.15, 
              ylab="z-score for Krogan 2006  Data", 
              xlab="z-score for Gavin 2006 Data",
              main = "b. z-score Calculated Uniformly")
abline(h=0, v=0, col="red")
abline(h=c(-2.58,2.58), v=c(-2.58,2.58), col="green")
@ 

In addition to the density plots, we wanted to compare z-scores across experimental
datasets. Currently, there are only two datasets~\cite{Gavin2006, Krogan2006} for
which this comparison is insightful. Again we can calculate the $z$-score for a 
protein in two ways: either within the original $VBP$ population of each
individual dataset or by first restricting to the common VBP population $X$ in 
each dataset. We have computed the $z$-score in both manners. Once the $z$-scores 
have been computed, we can plot the scores of \cite{Gavin2006} against 
\cite{Krogan2006} restricted to protein set $X$
(See Figure~\ref{fig-zScoreInt, fig-newZ}). From the plots, we were also able 
to generate correlation coefficients between the $z$-scores \cite{Gavin2006} and the 
$z$-scores from \cite{Krogan2006} restricted to $X$. 

<<zScoreIntCor, echo=FALSE, results=hide>>=
zCorP <- cor(zScore1[["Gavin2006"]][x], zScore1[["Krogan2006"]][x],
             use = "pairwise.complete.obs", method="pearson")
zCorK <- cor(zScore1[["Gavin2006"]][x], zScore1[["Krogan2006"]][x],
             use = "pairwise.complete.obs", method="kendall")
zCorS <- cor(zScore1[["Gavin2006"]][x], zScore1[["Krogan2006"]][x],
             use = "pairwise.complete.obs", method="spearman")

zNewP <- cor(zG,zK, use= "pairwise.complete.obs", method="pearson")
zNewK <- cor(zG,zK, use = "pairwise.complete.obs", method="kendall")
zNewS <- cor(zG,zK, use = "pairwise.complete.obs", method="spearman")

zCorM <- matrix(0,2,3)
zCorM[1,] <- c(zCorP,zCorK,zCorS)
zCorM[2,] <- c(zNewP, zNewK, zNewS)
rownames(zCorM) <- c("Calculations from the Original Data","Calculations Restricted to X")
colnames(zCorM) <- c("Pearson","Kendall","Spearman")
@ 

<<zCorTab, results=tex, echo=FALSE>>=
xtable(zCorM, display=c("s","fg","fg","fg"), label="ta:zCor", 
       tabular.environment="longtable", floating=FALSE, size="small",
       caption = "This table gives both the Pearson, Kendall, and Spearman
       correlation between the z-scores from the data of Gavin et al. 
       and the z-scores from the data of Krogan et al. (both 2006).
       The correlation is computed with the restriction to those VBP
       in both datasets.")
@ 

\myincfig{fig-zScoreInt}{\textwidth}{This figure shows the $z$-score for the
common VBP of Gavin et al.'s \cite{Gavin2006} data against Krogan et al.'s 
\cite{Krogan2006} data. We can see from the figure that the highest concentration
of $z$-scores is off the origin. There is also evidence that proteins which have
relatively large $z$-scores in absolute value in one experiment will also have
relatively large $z$-scores in the other.
}

\myincfig{fig-newZ}{\textwidth}{This figure shows the $z$-score for the
common VBP of Gavin et al.'s \cite{Gavin2006} data against Krogan et al.'s 
\cite{Krogan2006} data when we restrict first and then find the systematic proteins. 
}

\newpage
%--------------------------------------------------
\section{Stochastic Error Analysis: 
  Estimation of $\pfp$ and $\pfn$ by the method of moments}
%--------------------------------------------------
\subsection{Derivation}  
%--------------------------------------------------
\begin{tabular}{rp{0.25\textwidth}p{0.65\textwidth}}

$N \choose 2$&&The total number of possible interactions (excluding homomers)\\
$n$&&the true number of interactions\\
$m$&$={N \choose 2}-n$&the true number of non-interactions\\
$X_1$&&observed number of reciprocated edges\\
$X_2$&&observed number of non-edges\\
$X_3$&$=n+m-X_1-X_2$&observed number of unreciprocated eges
\end{tabular}
\par\vspace*{1ex}
\noindent we have
\begin{eqnarray}
E[X_1] &=& n\,(1-\pfn)^2+m\,\pfp^2\label{x1}\\
E[X_2] &=& n\,\pfn^2+m\,(1-\pfp)^2\label{x2}\\
E[X_3] &=& 2n\,\pfn(1-\pfn)+2m\,\pfp(1-\pfp)\label{x3}
\end{eqnarray}

Only two of the three equations~\eqref{x1}--\eqref{x3} are
independent, any two of them imply the third. 
Our goal is to estimate $\pfp$, $\pfn$. We can replace the
expectation values on the left side of
Equations~\eqref{x1}--\eqref{x3} by the observed sample values $x_1$,
$x_2$, $x_3$. Since we do not know $n$, the above system of two
independent equations for three variables defines a one-dimensional
solution manifold.

We will parameterize that manifold by $n$ ($0\le n\le {N \choose 2}$) in
$(\pfp,\pfn)$-space. Relevant solutions are those for which 
$0\le \pfp,\pfn \le 1$.

Consider that $n$ is given. Let us solve 
Equations~\eqref{x1}--\eqref{x3} for $\pfp$ and $\pfn$. First,
subtracting $\eqref{x4} = \eqref{x1} - \eqref{x2}$, we have
\begin{eqnarray}
x_1-x_2&=&n\,(1-2\pfn)-m\,(1-2\pfp)\label{x4}\\
\Leftrightarrow\quad
\pfn&=&\frac{1}{2n}\left((x_2-m)-(x_1-n)+2m\,\pfp\right)\nonumber\\
\pfn&=&\frac{1}{2n}\left(\Delta+2m\,\pfp\right),\label{q}
\end{eqnarray}
where we have defined $\Delta:= (x_2-m)-(x_1-n)$ for convenience.
We can plug this expression for $\pfn$ into Equation~\eqref{x2} and obtain
\begin{equation}
\underbrace{\left(n+m\right)}_{=:a} \pfp^2 + 
\underbrace{\left(\Delta-2n\right)}_{=:b} \pfp + 
\underbrace{n+\frac{\Delta^2}{4m}-\frac{n}{m}x_2}_{=:c} = 0.
\end{equation}
The equation $a(\pfp)^2 + b(\pfp) + c = 0$ is solved by
\begin{equation}
(\pfp)_{1,2}=\frac{-b\pm\sqrt{b^2-4ac}}{2a}.\label{p}
\end{equation}
Hence, the problem is solved: for data $N$, $x_1$, $x_2$
(from these, $x_3$ is implied) and for all possible (unknown) 
$n=0, 1, \ldots, {N \choose 2}$ 
we can calculate $\pfp$ via Equation~\eqref{p}, then $\pfn$ via
Equation~\eqref{q}. Only some of the theoretically possible 
values of $n$ will lead to admissible solutions for $\pfp$ and 
$\pfn$. This is exemplified in the following section.

%--------------------------------------------------
\subsection{Computation}  
%--------------------------------------------------
The function \Rfunction{estErrProbMethodOfMoments} in the
\Rpackage{ppiStats} package implements the computations described in
the previous section. 

%--------------------------------------------------
\subsubsection{Test on simulated data}  
%--------------------------------------------------
First, we want to gain confidence in the algorithm and its software
implementation by looking at simulated data.
The function \texttt{sim} calculates $E[X_1]$, $E[X_2]$ and $E[X_3]$ according
to Equations~\eqref{x1}--\eqref{x3}. Its arguments 
\texttt{pfp} ($\pfp$), \texttt{pfn} ($\pfn$),
\texttt{ntot} ($N$) need to be scalars, \texttt{n1} ($n$) can be a vector.
% 
<<simulate>>=
sim = function(n1, pfp, pfn, ntot) { 
##N   := ntot
##n   := n1
##m := n2
  nEdges = ntot*(ntot-1)/2
  stopifnot(length(pfp)==1, length(pfn)==1, length(ntot)==1, 
     all(n1<=nEdges)) 
  n2 = nEdges-n1
  cbind(x1 = n1*(1-pfn)^2 + n2*pfp^2,
        x2 = n1*pfn^2 + n2*(1-pfp)^2,
        x3 = 2*n1*pfn*(1-pfn)+2*n2*pfp*(1-pfp))
}
@ 
%
We consider the following example.
%

<<example>>=
ntot  = 2000
n1 = 12000
pfp = 0.001
pfn = 0.1
s = sim(n1=n1, pfp=pfp, pfn=pfn, ntot=ntot)
s
@ 
%
<<plotpfppfn, echo=FALSE, results=hide>>=
plotpfppfn = function(r, main, qmax=0.8, what="2", add=FALSE, ...) {

  p = r[, paste("pfp", what, sep="")]
  q = r[, paste("pfn", what, sep="")]
  cl = which((p>=0) & (p<=1) & (q>=0) & (q<=1))
  if(!add) {
    main = sprintf("%s -- sol. %s", main, what)
    if(any(cl, na.rm=TRUE)) {
      plot(p[cl], q[cl], type="l", xlab=expression(p[FP]), ylab=expression(p[FN]), 
           main=main, ylim=c(0, qmax), xlim=c(0, max(p[cl])), ...)
      sel = cl[round(seq(1, length(cl), length=4))]
      points(p[sel], q[sel], pch=16, col="orange")
      text(p[sel], q[sel], r[sel, "nint"], xpd=NA, col="blue")
    }
    else {
      plot(0:1, 0:1, main=main, xlab="p", ylab="q", type="n", ...)
      text(0.5, 0.5, "no solution")
    }
  } 
  else {
    lines(p[cl], q[cl], ...)
  } 
}
@ 
%
Now pretend we found data with 
$x_1=$\Sexpr{round(s[1, "x1"])},
$x_2=$\Sexpr{round(s[1, "x2"])} and
$x_3=$\Sexpr{round(s[1, "x3"])}, and we try out many possible values of 
\texttt{n1}. The plot is shown in Figure~\ref{fig-plotpqsim}.
%
<<plotpqsim, echo=TRUE,fig=TRUE,eps=FALSE,include=FALSE,width=5,height=5>>=
n1try = seq(1, 3*n1, by=12)
r = estErrProbMethodOfMoments(n1try, nrec=round(s[1,"x1"]), 
     nunr=round(s[1, "x3"]), ntot=ntot)
plotpfppfn(r, main=sprintf("Sim. data (ntot=%d, pfp=%g, pfn=%g)", ntot, pfp, pfn), qmax=0.35)
@
%
\myincfig{fig-plotpqsim}{0.7\textwidth}{The solution manifold.
  %The left column corresponds to ``+'' in Equation~\eqref{p},
  %the right column to ``-''.
  %The top row shows the whole range of solutions, the bottom row
  %only those with $0\le p,q \le 1$. 
The numbers in blue are the corresponding values of $n_1$, 
the corresponding (unknown) true number of interactions.}

We can also  verify that if we provide the correct value 
\texttt{n1}=\Sexpr{n1},
we recover the original probabilities:
%
<<solve2, print=TRUE>>=
res = estErrProbMethodOfMoments(n1, nrec=s[1, "x1"], nunr=s[1, "x3"], ntot=ntot)
@ 
%
<<echo=FALSE, results=hide>>=
tmpfun=function(x)
  if(!isTRUE(x))
    warning(sprintf("\n\nWarning\n%s\nPlease fixe me\n\n", x))
tmpfun(all.equal(res[1, "pfp2"], pfp))
tmpfun(all.equal(res[1, "pfn2"], pfn))
@ 
%--------------------------------------------------
\subsection{Application to the PPI datasets}
%--------------------------------------------------

<<getNrecNunr, echo=FALSE, results=hide>>=
getNrecNunr = function(x) {

##"/2" gets rid of the double counting via the 
##colSums call above and the addition operator below
   r =  colSums(getDegrees(x))/2
   c(nrow(x), r["nr"], r["ni"]+r["no"])
}
degs = eapply(bpMat, getNrecNunr)

@ 
%
<<degs, echo=FALSE, results=hide>>=
degs = sapply(degs, "(")
rownames(degs) = c("ntot", "nrec", "nunr")
degs

degs1 = eapply(bpRed, getNrecNunr)
  degs1 <- sapply(degs1, "(")
  rownames(degs1) = c("ntot", "nrec", "nunr")
@ 

We now take the experimental datasets obtained from
\cite{Ito2001, Uetz2000, Cagney2001, Hazbun2003, Tong2002, 
Gavin2002, Ho2002, Krogan2004, Gavin2006, Krogan2006} to 
obtain the 1-dimensional manifolds.


<<pfppfnUnfiltSep, echo=FALSE, fig=TRUE, eps=FALSE,include=FALSE,width=8.5,height=12, results=hide>>=
par(mfrow=c(4,3))
for (i in 1:ncol(degs)) {
  n1 = seq(1, round(3*(sum(degs[c("nrec", "nunr"), i]))))
  r = estErrProbMethodOfMoments(n1, nrec=degs["nrec", i], 
     nunr=degs["nunr", i], ntot=degs["ntot", i])
  plotpfppfn(r, main = colnames(degs)[i])
}
@

<<pfppfnFiltSep, echo=FALSE, fig=TRUE, eps=FALSE,include=FALSE,width=8.5,height=12, results=hide>>=
par(mfrow=c(4,3))
for (i in 1:ncol(degs1)) {
  n1 = seq(1, round(3*(sum(degs1[c("nrec", "nunr"), i]))))
  r = estErrProbMethodOfMoments(n1, nrec=degs1["nrec", i], 
     nunr=degs1["nunr", i], ntot=degs1["ntot", i])
  plotpfppfn(r, main = colnames(degs1)[i])
}
@

We plot each dataset individually to ascertain the 
range for $\pfp$ and for $\pfn$. The result of this is plotted in 
Figure~\ref{fig-pfppfnUnfiltSep} for the unfiltered data
and in Figure~\ref{fig-pfppfnFiltSep} for the filtered data. 

\newpage

\myincfig{fig-pfppfnUnfiltSep}{\textwidth}{The solution manifolds
  (one plot per dataset, unfiltered data).}

\newpage

\myincfig{fig-pfppfnFiltSep}{\textwidth}{The solution manifolds
  (one plot per dataset, filtered data)}


<<pfppfnAll2gether, echo=FALSE, fig=TRUE, eps=FALSE,include=FALSE,width=10,height=15, results=hide>>=
  colors = brewer.pal(7, "Set1")
  par(mfrow=c(2,2), pty="s", lwd=2)
  expts = list(APMS = grep("^Krogan|^Gavin|^Ho", colnames(degs), 
                 value=TRUE), Y2H = grep("^Ito|^Uetz|^Cagney|^Tong|^Hazbun", 
                                colnames(degs), value=TRUE))
  
  
  xmax = c(Y2H=0.055, APMS=0.02)
  
  nmaxFun = function(x) {floor(min(4*(sum(x[c("nrec", "nunr")])), 
    x["ntot"]*(x["ntot"]+1)/2))}
  
  counter <- 1
  
  for(what in names(expts)) {
    plot(c(0, xmax[what]), c(0,1), type="n", xlab=expression(p[FP]), 
         ylab=expression(p[FN]), 
         main=paste(letters[counter],". ", what, " - Unfiltered Data", 
           sep=""), 
         xlim=c(0,xmax[what]))

    newName <- sub("-$", "", sub("BPGraph", "-", expts[[what]]))
    legend(xmax[what], 1, newName, lty=1, lwd=2, 
           col=colors[seq(along=expts[[what]])], xjust=1, yjust=1)

    for (i in seq(along=expts[[what]])) {
      exnm = expts[[what]][i]    
      r = estErrProbMethodOfMoments(1:nmaxFun(degs[, exnm]), 
        nrec=degs["nrec", exnm], 
        nunr=degs["nunr", exnm], 
        ntot=degs["ntot", exnm])
      plotpfppfn(r, add=TRUE, col=colors[i])
    }
    counter = counter+1
    
  }
  
for(what in names(expts)) {
  plot(c(0, xmax[what]), c(0,1), type="n", xlab=expression(p[FP]), 
       ylab=expression(p[FN]), 
       main=paste(letters[counter],". ",what, " - Filtered Data", sep=""), 
       xlim=c(0,xmax[what]))
  
    for (i in seq(along=expts[[what]])) {
      exnm = expts[[what]][i]    
      r = estErrProbMethodOfMoments(1:nmaxFun(degs1[, exnm]), 
        nrec=degs1["nrec", exnm], 
        nunr=degs1["nunr", exnm], 
        ntot=degs1["ntot", exnm])
      plotpfppfn(r, add=TRUE, col=colors[i])
    }
    counter <- counter+1
  }
  
@
%
Next we wanted to superimpose all experiments of the same type
(i.e. the same system was used to determine the interactions) 
so that we can compare the solutions curves across experiments.
We do this first on the set of VBP for each dataset, and
these are rendered in the top two plots. After, 
we filtered out the proteins likely to be affected by a 
systematic bias and recalibrated the solution curves. These 
are rendered in the bottom two plots.
The result of this is plotted in Figure~\ref{fig-pfppfnAll2gether}. 

\myincfig{fig-pfppfnAll2gether}{0.75\textwidth}{
  These figures detail the error statistics for each of the datasets.
  Plot $a$ generates the 1-dimensional solution curves for $(\pfp,\pfn)$
  parametrized by $n$ for the AP-MS datasets. Plot $b$ generates similar
  1-dimensional curves but for the Y2H datasets. Plots $c$ and $d$ 
  recalculates these solution curves for the AP-MS and Y2H respectively.
  These recalculations are done by setting aside those interactions 
  which appear to be affected by a systeamtic bias of the experimental 
  assay. Having set aside those interactions, the range for $\pfp$ is
  substantially constrained for the solution curves characterizing
  \cite{Gavin2006, Krogan2006} implying that systematic errors may 
  potentially have large effects on $\pfp$.}

\section{Stochastic Error Analysis: Estimation of Unreciprocated
  and Reciprocated FP/FN Errors within the Measured Data}

<<pfpStats, echo=FALSE, results=hide>>=
if("Zhao2005BPGraph" %in% names(vbp)){
  ind <- which(names(vbp) == "Zhao2005BPGraph")
  vbp <- vbp[-ind]}
stats <- matrix(0,12,7)
stats[,1] <- sapply(as.list(bpRed)[names(vbp)], nrow) 
stats[,2] <- choose(stats[,1], 2)
stats[,3] <-  c(.0008, .04, .07, .016, .003, .015, .004, .005, 
                .012, .0017, .0019, .0025)
stats[,4] <- round(2*stats[,2]*stats[,3]*(1-stats[,3]))
stats[,5] <- round(stats[,2]*stats[,3]^2, digits=2)
stats[,6] <- sapply(as.list(bpRed)[names(vbp)], function(x) {sum(x-(x*t(x)))})
stats[,7] <- sapply(as.list(bpRed)[names(vbp)], function(x) {sum(x*t(x))/2})
rownames(stats) <- dNames1
colnames(stats) <- c("N","m","pfp","E[Z]","E[Z2]","z","z2")
stats
@ 

<<pfnStats, echo=FALSE, results=hide>>=
stats2 <- matrix(0, 12, 7)
stats2[,1] <- sapply(as.list(bpRed)[names(vbp)], nrow)
stats2[,2] <- c(1200, 8, 2, 20, 78, 34, 584, 649, 223, 2429, 11744, 100)
stats2[,3] <- c(.76, 0.39, 0.3, .55, .65, .55, .44, .68, .37, .44, .8, .38)
stats2[,4] <- round(2*stats2[,2]*stats2[,3]*(1-stats2[,3]))
stats2[,5] <- round(stats2[,2]*stats2[,3]^2)
stats2[,6] <- sapply(as.list(bpRed)[names(vbp)], function(x) {sum(x-(x*t(x)))})
stats2[,7] <- sapply(as.list(bpRed)[names(vbp)], 
                                      function(x) {sum(!(x*t(x)))/2})
rownames(stats2) <- dNames1
colnames(stats2) <- c("N","n","pfn","E[W]","E[W2]","w","w2")
stats2
@ 

Using the Multinomial error model, we can estimate the expected number 
unreciprocated and reciprocated number of false positive as well as false negative
interactions. For these estimates, we use only the filtered set of data
on the protein interactions (let $N$ be the number of proteins in the filtered
set). We begin by estimating the FP errors. To calculate the expected number
of FP observations, we need estimates for $\pfp$ as well as $m$ (since FP is
a property on $I^c$). To obtain these estimates, we assume that $\pfn=0$ so that
all errors will be strictly FP. This makes the estimate for $\pfp$ maximal, and
the number of expected FP observations that we calculate will all be for the worst
case scenairo. Using the Multinomial error model, we generate $\pfp$'s for all
the datasets. We can also generate the value for $m$ by assuming that $\pfn=0$,
but for the sake of convenience, we will approximate $m$ by $N \choose 2$. 
Unreciprocated FP errors can be estimated by $2\pfp(1-\pfp)m$; reciprocated,
by $\pfp^2m$. Lastly we provide the number of observed unreciprcated and
reciprocated interactions to serve as a reference. These estimates can be found
in Table~\ref{ta:pfp}

<<pfpTab, echo=FALSE, results=tex>>=
xtable(stats, display=c("s","d","d","fg","d","fg","d","d"), label="ta:pfp", 
       tabular.environment="longtable", floating=FALSE, size="small",
       caption = "Estimates of FP unreciprocated and reciprocated errors
       via the Multinomial error Model. Z is the random variable 
       associated with unreciprocated FP errors; Z2 corresponds with 
       reciprocated FP errors. z and z2 denote the observed number of
       unreciprocated and reciprocated interactions found in the data.")
@ 

Similarly, we also use the Multinomial error model to estimate the expected
number of unreciprocated and reciprocated FN observations. We 
estimate $\pfn$ and $n$ by assuming that $\pfp=0$, and so, again we presume 
that all errors are strictly FN. This makes $\pfn$ maximal, and this also 
makes these estimates for FN errors in the worst case scenario. Similar to the
FP estimates, unreciprocated FN errors are estimated by $2\pfn(1-\pfn)n$; 
reciprocated by $\pfn^2n$. We also provide the number of observed unreciprcated 
and reciprocated non-interacting protein pairs found within the datasets. 
These estimates can be found in Table~\ref{ta:pfn}

<<pfnTab, echo=FALSE, results=tex>>=
xtable(stats2, display=c("s","d","d","f","d","d","d","d"), label="ta:pfn", 
       tabular.environment="longtable", floating=FALSE, size="small", 
       caption = "Estimates of FN unreciprocated and reciprocated errors
       via the Multinomial error Model. W is the random variable 
       associated with unreciprocated FP errors; W2 corresponds with 
       reciprocated FP errors. w and w2 denote the observed number of
       unreciprocated and reciprocated interactions found in the data.")
@ 


\section{Cross Data Integration and Analysis}
We have shown that protein interaction analysis can be measured
by three quality metrics: 1. coverage, 2. proteins that might
be affected by systematic bias due to the experiment, and 3.
general stochastic variation. It is necessary to consider each of 
these three metrics if one would like to begin cross experimental
analysis. 

<<matrixPlot, fig=TRUE, width=10, height=10, prefix=FALSE, echo=FALSE, include=FALSE, results=hide>>=
firstx <- c(0, 0.6)
firsty <- c(0, 0.6)
secondx <- c(0.4, 0.9)
secondy <- c(0.4, 0.9)
colors <- c(brewer.pal(12, "Paired")[c(4,10,6)], "gray85")
lwd <- 2

grid.newpage()
pushViewport(viewport(width = 0.8, height = 0.8))
    
grid.lines(firstx, 1.05, gp = gpar(col = colors[1], lwd = lwd))
grid.text("Prey of Experiment 1", 0.15, 1.07,check.overlap=TRUE, 
          gp = gpar(col = colors[1], cex = 2))
grid.lines(-0.05, 1 - firsty, gp = gpar(col = colors[1], lwd = lwd),
           name = "Baits of Experiment 1")
grid.text("Baits of Experiment 1", -0.07, 0.855, gp = gpar(col = colors[1], 
                                              cex=2), rot=90)
grid.lines(secondx, 1.10, gp = gpar(col = colors[2], lwd = lwd),
           name = "Prey of Experiment 2")
grid.text("Prey of Experiment 2", 0.755, 1.085, gp = gpar(col = colors[2], 
                                              cex=2))
grid.lines(-0.10, 1 - secondy, gp = gpar(col = colors[2], lwd = lwd),
           name = "Baits of Experiment 2")
grid.text("Baits of Experiment 2", -0.083, 0.245, gp = gpar(col = colors[2], 
                                              cex=2), rot=90)
    
grid.rect(x = min(firstx, secondx),
          y = 1 - min(firstx, secondx),
          width = max(firstx, secondx) - min(firstx, secondx),
          height = max(firsty, secondy) - min(firsty, secondy),
          just = c("left", "top"),
          gp = gpar(fill = colors[4], col = "transparent"))

grid.rect(x = min(firstx),
          y = 1 - min(firstx),
          width = max(firstx) - min(firstx),
          height = max(firsty) - min(firsty),
          just = c("left", "top"),
          gp = gpar(fill = colors[1], col = "transparent"))


grid.rect(x = min(secondx),
          y = 1 - min(secondx),
          width = max(secondx) - min(secondx),
          height = max(secondy) - min(secondy),
          just = c("left", "top"),
          gp = gpar(fill = colors[2], col = "transparent"))

grid.rect(x = min(secondx),
          y = 1 - min(secondx),
          width = max(secondx) - min(secondx),
          height = max(secondy) - min(secondy),
          just = c("left", "top"),
          gp = gpar(fill = colors[2], col = "transparent"))

grid.rect(x = min(secondx),
          y = 1 - min(secondx),
          width = max(firstx) - min(secondx),
          height = max(firsty) - min(secondy),
          just = c("left", "top"),
          gp = gpar(fill = colors[3], col = "transparent"))

    
grid.rect()
@ 

\myincfig{matrixPlot}{\textwidth}{
  A schematic representation of the interactome coverage of two 
  protein interaction experiments. The adjacency matrix of the 
  complete interactome is represented by the large square. Experiment 
  1 covers a certain set of proteins as baits (rows covered by the
  green vertical line) and as prey (columns covered by the green 
  horizontal line). The tested interactions for Experiment 1 are 
  contained within the green rectangle. Similarly, 
  Experiment 2 covers another set of proteins and tests for a set of 
  interactions contained in the purple rectangle. The intersection 
  of the rectangles, the red area, are the bait to prey interactions 
  tested by both experiments, and the union are the interactions tested 
  by at least one of the experiments. Note that the interactions in the 
  light gray area were tested by \emph{neither} experiment either because
  there are missing tested prey (upper right corner) or missing tested
  baits (lower left corner). The interactions in the white region are also
  tested by \emph{neither} experiment because both the baits and the prey
  were not tested.}

As an example we show how coverage (and sampling) is fundamental for 
inter-experimental analysis. 

The possible pitfalls of naive comparisons between two experimental
datasets are depicted in Figure~\ref{matrixPlot}. %~\ref{fig:matPlot}. 
The interactions in the intersection of the rectangles (red) 
were tested by both; the interactions in the green and purple 
areas were tested by one experiment but not the other; and the 
interactions in the light grey areas were tested by 
neither experiment. A data analysis that does not keep track of these
different coverage characteristics risks being misleading. Therefore,
coverage must be taken into consideration when integrating and 
comparing multiple datasets. Additionally, discrepancies will arise 
due to the set conditions of each experiment, and these discrepancies 
should be isolated from the variability across the experiments so 
the error rates have a more meaningful interpretation. Ultimately,
there are still many more steps needed to integrate datasets,
and we discuss a few necessary components.

%\begin{rotate}{90}
<<edaTable, echo=FALSE, results=tex>>=

xtable(EDA, display = c("s","d","d", "d","f", "d", "d", "f", "f", "d", "f"), 
       label = "ta:eda", 
       caption="A general overview of seven Y2H and five AP-MS experiments:
                VB - the number of viable baits; CB - the number of 
                cloned (hybridized) baits 
                if available; TB - the 
                total number of baits; VB/TB; 
                VP - the number of viable prey; VBP - the number of proteins observed
                as both bait and prey;
                VBP/VB; VP/VB, TI - the total number of 
                interactions observed; TI/VB.", 
       tabular.environment="sidewaystable", floating=FALSE, 
       size="small")

@ 

<<commProteinsY2H, echo=FALSE, results=hide>>=
commProtsY2H <- matrix(0, nrow = 8, ncol=8)
dimnames(commProtsY2H) <- list(c(dNames[1:7], dNames[13]), c(dNames[1:7], dNames[13]))
vBaits1 <- c(viableBaits[1:7], viableBaits[13])
vPrey1 <- c(viablePrey[1:7], viablePrey[13])

for(i in 1:length(vBaits1)){
    for (j in i:length(vBaits1)){
        commProtsY2H[i,j] <- length(intersect(vBaits1[[i]], vBaits1[[j]]))

    }    

    for(k in 1:i){
        commProtsY2H[i,k] <- length(intersect(vPrey1[[i]], vPrey1[[k]]))
    }
}
diag(commProtsY2H) <- as.numeric(NA)

blah = function(x) paste(
  "This table shows two distinct statistics on the pair-wise comparison of the", 
   "data sets. The values above the diagonal give the number of",
  "common viable baits, the values below the diagonal give the number", 
  "of common viable prey.")
@ 
<<printCommProtsY2H, echo=FALSE, results=tex>>=
xtable(commProtsY2H, display=c("s", "d", "d", "d", "d", "d", "d", "d", "d"),
                 label="ta:y2hComp", caption = blah("Y2H"),
                 tabular.environment="longtable", floating=FALSE, size="small" )
@ 

<<commProteinsAPMS, echo=FALSE, results=hide>>=
commProtsAPMS <- matrix(0,5,5)
viableBaitsA <- viableBaits[8:12]
viablePreyA <- viablePrey[8:12]

dimnames(commProtsAPMS) <- list(dNames[8:12], dNames[8:12])
for(i in 1:5){
    for (j in i:5){
        commProtsAPMS[i,j] <- length(intersect(viableBaitsA[[i]], viableBaitsA[[j]]))

    }    

    for(k in 1:i){
        commProtsAPMS[i,k] <- length(intersect(viablePreyA[[i]], viablePreyA[[k]]))
    }
}
diag(commProtsAPMS) <- as.numeric(NA)
@ 

<<printCommProtsAPMS, echo=FALSE, results=tex>>=
xtable(commProtsAPMS, display=c("s", "d", "d", "d", "d", "d"),
                 label="ta:apmsComp", caption = blah("APMS"),
                  tabular.environment="longtable", floating=FALSE, size="small")

@

\bibliographystyle{plain} 
\bibliography{proteinReview}
\end{document}
