# Supplementary material for: Coverage and error models of protein-protein interaction data by directed graph analysis
Source: Genome Biol. 2007 Sep 10;8(9):R186. doi: 10.1186/gb-2007-8-9-r186 (PMC2375024; doi:10.1186/gb-2007-8-9-r186)
Supplement: Additional data file 2 — Presented is the Bioconductor package ppiStats (version 1.3.5 of 22 June 2007) in 'source' format. ppiStats contains the novel methods developed in this paper. [file gb-2007-8-9-r186-S2.gz › ppiStats/inst/doc/supp.toc]

\contentsline {section}{\numberline {1}Introduction}{2}
\contentsline {section}{\numberline {2}Obtaining the PPI Data}{3}
\contentsline {section}{\numberline {3}Sampling and Coverage of the Interactome}{5}
\contentsline {subsection}{\numberline {3.1}Analysis on the Bait/Prey Interactions}{5}
\contentsline {subsection}{\numberline {3.2}Hypergeometric Testing}{8}
\contentsline {section}{\numberline {4}Systematic Bias}{9}
\contentsline {subsection}{\numberline {4.1}Probability model}{9}
\contentsline {subsubsection}{\numberline {4.1.1}Symmetry}{10}
\contentsline {subsubsection}{\numberline {4.1.2}Decomposition}{10}
\contentsline {subsubsection}{\numberline {4.1.3}Using in/out asymmetry to identify baits that are likely to be subject to systematic errors}{11}
\contentsline {subsection}{\numberline {4.2}Logistic Regressions}{24}
\contentsline {subsection}{\numberline {4.3}Results: log(abundance) as predictor}{25}
\contentsline {subsection}{\numberline {4.4}Results: log(YEPD-abundance) as predictor}{26}
\contentsline {subsection}{\numberline {4.5}Results: log(SD-abundance) as predictor}{27}
\contentsline {subsection}{\numberline {4.6}Results: log(CAI) as predictor}{28}
\contentsline {subsection}{\numberline {4.7}Fisher's Exact Test Across Experiment}{31}
\contentsline {subsection}{\numberline {4.8}Unreciprocated Degree Statistics}{37}
\contentsline {section}{\numberline {5}Stochastic Error Analysis: Estimation of $p_{\unhbox \voidb@x \hbox {\relax \fontsize {8}{9.5}\selectfont fp}}$ and $p_{\unhbox \voidb@x \hbox {\relax \fontsize {8}{9.5}\selectfont fn}}$ by the method of moments}{43}
\contentsline {subsection}{\numberline {5.1}Derivation}{43}
\contentsline {subsection}{\numberline {5.2}Computation}{44}
\contentsline {subsubsection}{\numberline {5.2.1}Test on simulated data}{44}
\contentsline {subsection}{\numberline {5.3}Application to the PPI datasets}{46}
\contentsline {section}{\numberline {6}Stochastic Error Analysis: Estimation of Unreciprocated and Reciprocated FP/FN Errors within the Measured Data}{47}
\contentsline {section}{\numberline {7}Cross Data Integration and Analysis}{51}
