# Supplementary material for: Coverage and error models of protein-protein interaction data by directed graph analysis
Source: Genome Biol. 2007 Sep 10;8(9):R186. doi: 10.1186/gb-2007-8-9-r186 (PMC2375024; doi:10.1186/gb-2007-8-9-r186)
Supplement: Additional data file 2 — Presented is the Bioconductor package ppiStats (version 1.3.5 of 22 June 2007) in 'source' format. ppiStats contains the novel methods developed in this paper. [file gb-2007-8-9-r186-S2.gz › ppiStats/inst/doc/unrecipInOutDistribIncludes.aux]

\relax 
\@writefile{lof}{\contentsline {figure}{\numberline {3}{\ignorespaces Scatterplots of in- and out-degree and symmetry $p$-values for Cagney2001BPGraph}}{12}}
\@writefile{lof}{\contentsline {figure}{\numberline {4}{\ignorespaces Scatterplots of in- and out-degree and symmetry $p$-values for Gavin2002BPGraph}}{13}}
\@writefile{lof}{\contentsline {figure}{\numberline {5}{\ignorespaces Scatterplots of in- and out-degree and symmetry $p$-values for Gavin2006BPGraph}}{14}}
\@writefile{lof}{\contentsline {figure}{\numberline {6}{\ignorespaces Scatterplots of in- and out-degree and symmetry $p$-values for Hazbun2003BPGraph}}{15}}
\@writefile{lof}{\contentsline {figure}{\numberline {7}{\ignorespaces Scatterplots of in- and out-degree and symmetry $p$-values for Ho2002BPGraph}}{16}}
\@writefile{lof}{\contentsline {figure}{\numberline {8}{\ignorespaces Scatterplots of in- and out-degree and symmetry $p$-values for ItoCore2001BPGraph}}{17}}
\@writefile{lof}{\contentsline {figure}{\numberline {9}{\ignorespaces Scatterplots of in- and out-degree and symmetry $p$-values for ItoFull2001BPGraph}}{18}}
\@writefile{lof}{\contentsline {figure}{\numberline {10}{\ignorespaces Scatterplots of in- and out-degree and symmetry $p$-values for Krogan2004BPGraph}}{19}}
\@writefile{lof}{\contentsline {figure}{\numberline {11}{\ignorespaces Scatterplots of in- and out-degree and symmetry $p$-values for Krogan2006BPGraph}}{20}}
\@writefile{lof}{\contentsline {figure}{\numberline {12}{\ignorespaces Scatterplots of in- and out-degree and symmetry $p$-values for Tong2002BPGraph}}{21}}
\@writefile{lof}{\contentsline {figure}{\numberline {13}{\ignorespaces Scatterplots of in- and out-degree and symmetry $p$-values for Uetz2000BPGraph1}}{22}}
\@writefile{lof}{\contentsline {figure}{\numberline {14}{\ignorespaces Scatterplots of in- and out-degree and symmetry $p$-values for Uetz2000BPGraph2}}{23}}
\@setckpt{unrecipInOutDistribIncludes}{
\setcounter{page}{24}
\setcounter{equation}{8}
\setcounter{enumi}{0}
\setcounter{enumii}{0}
\setcounter{enumiii}{0}
\setcounter{enumiv}{0}
\setcounter{footnote}{0}
\setcounter{mpfootnote}{0}
\setcounter{part}{0}
\setcounter{section}{4}
\setcounter{subsection}{1}
\setcounter{subsubsection}{3}
\setcounter{paragraph}{0}
\setcounter{subparagraph}{0}
\setcounter{figure}{14}
\setcounter{table}{1}
\setcounter{subfigure}{0}
\setcounter{lofdepth}{1}
\setcounter{subtable}{0}
\setcounter{lotdepth}{1}
\setcounter{parentequation}{0}
\setcounter{r@tfl@t}{0}
\setcounter{FancyVerbLine}{4}
}
