# Supplementary material for: Coverage and error models of protein-protein interaction data by directed graph analysis
Source: Genome Biol. 2007 Sep 10;8(9):R186. doi: 10.1186/gb-2007-8-9-r186 (PMC2375024; doi:10.1186/gb-2007-8-9-r186)
Supplement: Additional data file 2 — Presented is the Bioconductor package ppiStats (version 1.3.5 of 22 June 2007) in 'source' format. ppiStats contains the novel methods developed in this paper. [file gb-2007-8-9-r186-S2.gz › ppiStats/inst/doc/unrecipInOutDistribIncludes.tex]

\begin{figure}[tp]\begin{center}
\includegraphics[width=0.5\textwidth]{scp-Cagney2001BPGraph-ident.pdf}
\includegraphics[width=0.5\textwidth]{scp-Cagney2001BPGraph-sqrt.pdf}\
\includegraphics[width=0.8\textwidth]{scp-Cagney2001BPGraph-hist.pdf}
\caption{Scatterplots of in- and out-degree and symmetry $p$-values for Cagney2001BPGraph}
\end{center}\end{figure}
\begin{figure}[tp]\begin{center}
\includegraphics[width=0.5\textwidth]{scp-Gavin2002BPGraph-ident.pdf}
\includegraphics[width=0.5\textwidth]{scp-Gavin2002BPGraph-sqrt.pdf}\
\includegraphics[width=0.8\textwidth]{scp-Gavin2002BPGraph-hist.pdf}
\caption{Scatterplots of in- and out-degree and symmetry $p$-values for Gavin2002BPGraph}
\end{center}\end{figure}
\begin{figure}[tp]\begin{center}
\includegraphics[width=0.5\textwidth]{scp-Gavin2006BPGraph-ident.pdf}
\includegraphics[width=0.5\textwidth]{scp-Gavin2006BPGraph-sqrt.pdf}\
\includegraphics[width=0.8\textwidth]{scp-Gavin2006BPGraph-hist.pdf}
\caption{Scatterplots of in- and out-degree and symmetry $p$-values for Gavin2006BPGraph}
\end{center}\end{figure}
\begin{figure}[tp]\begin{center}
\includegraphics[width=0.5\textwidth]{scp-Hazbun2003BPGraph-ident.pdf}
\includegraphics[width=0.5\textwidth]{scp-Hazbun2003BPGraph-sqrt.pdf}\
\includegraphics[width=0.8\textwidth]{scp-Hazbun2003BPGraph-hist.pdf}
\caption{Scatterplots of in- and out-degree and symmetry $p$-values for Hazbun2003BPGraph}
\end{center}\end{figure}
\begin{figure}[tp]\begin{center}
\includegraphics[width=0.5\textwidth]{scp-Ho2002BPGraph-ident.pdf}
\includegraphics[width=0.5\textwidth]{scp-Ho2002BPGraph-sqrt.pdf}\
\includegraphics[width=0.8\textwidth]{scp-Ho2002BPGraph-hist.pdf}
\caption{Scatterplots of in- and out-degree and symmetry $p$-values for Ho2002BPGraph}
\end{center}\end{figure}
\begin{figure}[tp]\begin{center}
\includegraphics[width=0.5\textwidth]{scp-ItoCore2001BPGraph-ident.pdf}
\includegraphics[width=0.5\textwidth]{scp-ItoCore2001BPGraph-sqrt.pdf}\
\includegraphics[width=0.8\textwidth]{scp-ItoCore2001BPGraph-hist.pdf}
\caption{Scatterplots of in- and out-degree and symmetry $p$-values for ItoCore2001BPGraph}
\end{center}\end{figure}
\begin{figure}[tp]\begin{center}
\includegraphics[width=0.5\textwidth]{scp-ItoFull2001BPGraph-ident.pdf}
\includegraphics[width=0.5\textwidth]{scp-ItoFull2001BPGraph-sqrt.pdf}\
\includegraphics[width=0.8\textwidth]{scp-ItoFull2001BPGraph-hist.pdf}
\caption{Scatterplots of in- and out-degree and symmetry $p$-values for ItoFull2001BPGraph}
\end{center}\end{figure}
\begin{figure}[tp]\begin{center}
\includegraphics[width=0.5\textwidth]{scp-Krogan2004BPGraph-ident.pdf}
\includegraphics[width=0.5\textwidth]{scp-Krogan2004BPGraph-sqrt.pdf}\
\includegraphics[width=0.8\textwidth]{scp-Krogan2004BPGraph-hist.pdf}
\caption{Scatterplots of in- and out-degree and symmetry $p$-values for Krogan2004BPGraph}
\end{center}\end{figure}
\begin{figure}[tp]\begin{center}
\includegraphics[width=0.5\textwidth]{scp-Krogan2006BPGraph-ident.pdf}
\includegraphics[width=0.5\textwidth]{scp-Krogan2006BPGraph-sqrt.pdf}\
\includegraphics[width=0.8\textwidth]{scp-Krogan2006BPGraph-hist.pdf}
\caption{Scatterplots of in- and out-degree and symmetry $p$-values for Krogan2006BPGraph}
\end{center}\end{figure}
\begin{figure}[tp]\begin{center}
\includegraphics[width=0.5\textwidth]{scp-Tong2002BPGraph-ident.pdf}
\includegraphics[width=0.5\textwidth]{scp-Tong2002BPGraph-sqrt.pdf}\
\includegraphics[width=0.8\textwidth]{scp-Tong2002BPGraph-hist.pdf}
\caption{Scatterplots of in- and out-degree and symmetry $p$-values for Tong2002BPGraph}
\end{center}\end{figure}
\begin{figure}[tp]\begin{center}
\includegraphics[width=0.5\textwidth]{scp-Uetz2000BPGraph1-ident.pdf}
\includegraphics[width=0.5\textwidth]{scp-Uetz2000BPGraph1-sqrt.pdf}\
\includegraphics[width=0.8\textwidth]{scp-Uetz2000BPGraph1-hist.pdf}
\caption{Scatterplots of in- and out-degree and symmetry $p$-values for Uetz2000BPGraph1}
\end{center}\end{figure}
\begin{figure}[tp]\begin{center}
\includegraphics[width=0.5\textwidth]{scp-Uetz2000BPGraph2-ident.pdf}
\includegraphics[width=0.5\textwidth]{scp-Uetz2000BPGraph2-sqrt.pdf}\
\includegraphics[width=0.8\textwidth]{scp-Uetz2000BPGraph2-hist.pdf}
\caption{Scatterplots of in- and out-degree and symmetry $p$-values for Uetz2000BPGraph2}
\end{center}\end{figure}
