# Supplementary material for: Coverage and error models of protein-protein interaction data by directed graph analysis
Source: Genome Biol. 2007 Sep 10;8(9):R186. doi: 10.1186/gb-2007-8-9-r186 (PMC2375024; doi:10.1186/gb-2007-8-9-r186)
Supplement: Additional data file 2 — Presented is the Bioconductor package ppiStats (version 1.3.5 of 22 June 2007) in 'source' format. ppiStats contains the novel methods developed in this paper. [file gb-2007-8-9-r186-S2.gz › ppiStats/inst/doc/x.log]

This is pdfTeX, Version 3.141592-1.40.3 (Web2C 7.5.6) (format=pdflatex 2007.2.7)  11 JUN 2007 10:38
entering extended mode
**supp.t
(/usr/local/gwTeX/texmf.texlive/tex/latex/tools/x.tex
LaTeX2e <2005/12/01>
Babel <v3.8h> and hyphenation patterns for english, usenglishmax, dumylang, noh
yphenation, arabic, basque, bulgarian, coptic, welsh, czech, slovak, german, ng
erman, danish, esperanto, spanish, catalan, galician, estonian, farsi, finnish,
 french, greek, monogreek, ancientgreek, croatian, hungarian, interlingua, ibyc
us, indonesian, icelandic, italian, latin, mongolian, dutch, norsk, polish, por
tuguese, pinyin, romanian, russian, slovenian, uppersorbian, serbian, swedish, 
turkish, ukenglish, ukrainian, loaded.

! .
l.33   \batchmode \errmessage{}
                               \csname @@end\endcsname \end
This error message was generated by an \errmessage
command, so I can't give any explicit help.
Pretend that you're Hercule Poirot: Examine all clues,
and deduce the truth by order and method.

 ) 
Here is how much of TeX's memory you used:
 10 strings out of 94075
 251 string characters out of 1163524
 2048804 words of memory out of 4500000
 3388 multiletter control sequences out of 10000+50000
 3640 words of font info for 14 fonts, out of 2000000 for 2000
 645 hyphenation exceptions out of 5000
 5i,0n,1p,91b,8s stack positions out of 5000i,500n,6000p,200000b,50000s

No pages of output.
PDF statistics:
 0 PDF objects out of 1000 (max. 8388607)
 0 named destinations out of 1000 (max. 131072)
 1 words of extra memory for PDF output out of 10000 (max. 10000000)
