# Supplementary material for: Coverage and error models of protein-protein interaction data by directed graph analysis
Source: Genome Biol. 2007 Sep 10;8(9):R186. doi: 10.1186/gb-2007-8-9-r186 (PMC2375024; doi:10.1186/gb-2007-8-9-r186)
Supplement: Additional data file 2 — Presented is the Bioconductor package ppiStats (version 1.3.5 of 22 June 2007) in 'source' format. ppiStats contains the novel methods developed in this paper. [file gb-2007-8-9-r186-S2.gz › ppiStats/man/twPERM.Rd]

\name{twPERM}
\alias{twPERM}
\alias{twowayPERM}
\alias{makeBinVect}


\title{A function to compute a permutation test on a two way table.h}
\description{
  This function takes the entries of a two-way table and creates
  two binary logical vectors upon which it computes a permutation
  test to check for independence.
}
\usage{
twowayPERM( v1, v2, NPERM, stat, seed = 123)
makeBinVect(n11, n12, n21, n22)
}

\arguments{
  \item{v1}{A logical vector.}
  \item{v2}{A logical vector the same length as v1.}
  \item{NPERM}{A positive integer. The number of tests to be conducted.}
  \item{stat}{A statistical function passed into to test the
	permutation on two vectors.}
  \item{seed}{A positive integer. To set the seed for the random number
	generator.}
  \item{n11}{A postive integer. The value of (1,1) in the two way table.}
  \item{n12}{A postive integer. The value of (1,2) in the two way table.}	
  \item{n21}{A postive integer. The value of (2,1) in the two way table.}	
  \item{n22}{A postive integer. The value of (2,2) in the two way table.}	
}	

\value{
	A numeric vector containing the p-values for the test that
	the permutation of the vector v1 is independent from v2.
}

\author{T Chiang}

\examples{
x <- makeBinVect(13, 17, 23, 71)
}
\keyword{datagen}
