# Supplementary material for: Coverage and error models of protein-protein interaction data by directed graph analysis
Source: Genome Biol. 2007 Sep 10;8(9):R186. doi: 10.1186/gb-2007-8-9-r186 (PMC2375024; doi:10.1186/gb-2007-8-9-r186)
Supplement: Additional data file 2 — Presented is the Bioconductor package ppiStats (version 1.3.5 of 22 June 2007) in 'source' format. ppiStats contains the novel methods developed in this paper. [file gb-2007-8-9-r186-S2.gz › ppiStats/R/genBPGraph.R]

genBPGraph <- function(bpMat, directed=TRUE, bp=TRUE){

  bpMat1 <- bpMat
  b <- rownames(bpMat)
  p <- colnames(bpMat)

  if(!bp){
    if(sum(b != p) != 0){
      stop("The rownames and the colnames must be identical.")
    }
  }

  else{
    baits <- union(rownames(bpMat), colnames(bpMat))
    preys <- baits

    bpMat1 <- matrix(0, length(baits), length(preys))
    dimnames(bpMat1) <- list(baits, preys)
    bpMat1[b,p] <- bpMat
  }

  bpGraph <- as(bpMat1, "graphNEL")
  bpGraph
  
}
