# Supplementary material for: Coverage and error models of protein-protein interaction data by directed graph analysis
Source: Genome Biol. 2007 Sep 10;8(9):R186. doi: 10.1186/gb-2007-8-9-r186 (PMC2375024; doi:10.1186/gb-2007-8-9-r186)
Supplement: Additional data file 2 — Presented is the Bioconductor package ppiStats (version 1.3.5 of 22 June 2007) in 'source' format. ppiStats contains the novel methods developed in this paper. [file gb-2007-8-9-r186-S2.gz › ppiStats/R/idHomodimers.R]

idHomodimers <- function(bpGraph){

    eL <- edges(bpGraph)

    nodes <- names(eL)

    homodimers <- mapply(function(x,y) x%in%y, nodes, eL)
    

    homodimers <- homodimers[homodimers]
    #print(length(homodimers))
    return(names(homodimers))
    
    
}
