# Supplementary material for: Coverage and error models of protein-protein interaction data by directed graph analysis
Source: Genome Biol. 2007 Sep 10;8(9):R186. doi: 10.1186/gb-2007-8-9-r186 (PMC2375024; doi:10.1186/gb-2007-8-9-r186)
Supplement: Additional data file 2 — Presented is the Bioconductor package ppiStats (version 1.3.5 of 22 June 2007) in 'source' format. ppiStats contains the novel methods developed in this paper. [file gb-2007-8-9-r186-S2.gz › ppiStats/R/idSystematic.R]

idSystematic <- function(bpMat, viable, bpGraph=FALSE, pThresh=0.01,
                         pLevels = 1e-4, prob=0.5){

    if(bpGraph)
      bpMat <- as(bpMat, "matrix")

    stochastic <- idStochastic(bpMat = bpMat, pThresh = pThresh,
                               pLevels = pLevels)

    systematic <- setdiff(viable, stochastic)
    systematic

    
    
}
