# Supplementary material for: Coverage and error models of protein-protein interaction data by directed graph analysis
Source: Genome Biol. 2007 Sep 10;8(9):R186. doi: 10.1186/gb-2007-8-9-r186 (PMC2375024; doi:10.1186/gb-2007-8-9-r186)
Supplement: Additional data file 2 — Presented is the Bioconductor package ppiStats (version 1.3.5 of 22 June 2007) in 'source' format. ppiStats contains the novel methods developed in this paper. [file gb-2007-8-9-r186-S2.gz › ppiStats/R/idViableProteins.R]

idViableProteins <- function(bpGraph){

    deg <- degree(bpGraph)
    vb <- names(which(deg$outDegree > 0))
    vp <- names(which(deg$inDegree > 0))
    vProt <- list()
    vProt$viableBaits <- vb
    vProt$viablePrey <- vp
    vProt
}
