# Supplementary material for: Coverage and error models of protein-protein interaction data by directed graph analysis
Source: Genome Biol. 2007 Sep 10;8(9):R186. doi: 10.1186/gb-2007-8-9-r186 (PMC2375024; doi:10.1186/gb-2007-8-9-r186)
Supplement: Additional data file 2 — Presented is the Bioconductor package ppiStats (version 1.3.5 of 22 June 2007) in 'source' format. ppiStats contains the novel methods developed in this paper. [file gb-2007-8-9-r186-S2.gz › ppiStats/R/ppiHGTest.R]

ppiBuildParams4GO <- function(geneSet, universe, direction="over",
                           annot = "YEAST", ontology = "CC", cond=TRUE, pThresh = 0.01){
  parameter <- new("GOHyperGParams", geneIds = geneSet,
                   universeGeneIds = universe, annotation=annot,
                   ontology = ontology, conditional=cond,
                   testDirection = direction, pvalueCutoff = pThresh)

  return(parameter)
}

ppiHGTest4GO <- function(parameter, filename, append=TRUE,
                      label = "Experiment name here",
                      typeGeneSet = "Describe the gene set here",
                      cs=50){

  print(paste("Processing", filename, "for", parameter@testDirection,
              "representation in the ", parameter@ontology, "GO ontology."))
  results <- hyperGTest(parameter)
  keep <- any(pvalues(results)<results@pvalueCutoff)
  htmlReport(results, file = paste(filename, ".html", sep=""),
             append = append, label = paste(label,": ", typeGeneSet, sep=""),
             categorySize = cs)
  return(results)
  
}

ppiBuildParams4PFAM <- function(geneSet, universe, annot ="YEAST",
                              direction = "over", pThresh=0.01){
  parameter <- new("PFAMHyperGParams", geneIds = geneSet, universeGeneIds =
                   universe, annotation = annot, testDirection = direction,
                   pvalueCutoff = pThresh)

  return(parameter)
}

ppiHGTest4PFAM <- function(parameter, filename, append = TRUE,
                           label = "Experiment Name Here",
                           typeGeneSet = "Describe the Gene Set Here",
                           cs = 50){
  print(paste("Processing", filename, "for", parameter@testDirection,
              "representation of PFAM."))
  results <- hyperGTest(parameter)
  keep <- any(pvalues(results)<results@pvalueCutoff)
  htmlReport(results, file = paste(filename, ".html", sep=""),
             append = append, label = paste(label,": ", typeGeneSet, sep=""),
             categorySize = cs)
  return(results)
}
