# Supplementary material for: Coverage and error models of protein-protein interaction data by directed graph analysis
Source: Genome Biol. 2007 Sep 10;8(9):R186. doi: 10.1186/gb-2007-8-9-r186 (PMC2375024; doi:10.1186/gb-2007-8-9-r186)
Supplement: Additional data file 3 — Presented is the Bioconductor package ppiStats in 'Windows binary' format. [file gb-2007-8-9-r186-S3.zip]

Archive with 82 entries (71 files):
- ppiStats/
- ppiStats/chtml/
- ppiStats/chtml/ppiStats.chm
- ppiStats/CONTENTS
- ppiStats/DESCRIPTION
- ppiStats/doc/
- ppiStats/doc/egKrogan06.eps
- ppiStats/doc/egKrogan06.pdf
- ppiStats/doc/fig1.eps
- ppiStats/doc/fig1.pdf
- ppiStats/doc/index.html
- ppiStats/doc/ItoFull2001BPGraph.html
- ppiStats/doc/proteinReview.bib
- ppiStats/doc/Rplots.ps
- ppiStats/doc/supp.Rnw
- ppiStats/doc/supp.tex
- ppiStats/doc/tmp_R_cache_krogG.RData
- ppiStats/doc/tmp_R_cache_krogM.RData
- ppiStats/help/
- ppiStats/help/AnIndex
- ppiStats/help/assessSymmetry
- ppiStats/help/bpMatrix
- ppiStats/help/calcInOutDegStats
- ppiStats/help/estErrProbMethodOfMoments
- ppiStats/help/genBPGraph
- ppiStats/help/hgParams
- ppiStats/help/hgTests
- ppiStats/help/idProteinErrorType
- ppiStats/help/idProteinType
- ppiStats/help/nullDistDoublyTestedEdges
- ppiStats/help/twPERM
- ppiStats/html/
- ppiStats/html/00Index.html
- ppiStats/html/assessSymmetry.html
- ppiStats/html/bpMatrix.html
- ppiStats/html/calcInOutDegStats.html
- ppiStats/html/estErrProbMethodOfMoments.html
- ppiStats/html/genBPGraph.html
- ppiStats/html/hgParams.html
- ppiStats/html/hgTests.html
- ppiStats/html/idProteinErrorType.html
- ppiStats/html/idProteinType.html
- ppiStats/html/nullDistDoublyTestedEdges.html
- ppiStats/html/twPERM.html
- ppiStats/INDEX
- ppiStats/latex/
- ppiStats/latex/assessSymmetry.tex
- ppiStats/latex/bpMatrix.tex
- ppiStats/latex/calcInOutDegStats.tex
- ppiStats/latex/estErrProbMethodOfMoments.tex
- ppiStats/latex/genBPGraph.tex
- ppiStats/latex/hgParams.tex
- ppiStats/latex/hgTests.tex
- ppiStats/latex/idProteinErrorType.tex
- ppiStats/latex/idProteinType.tex
- ppiStats/latex/nullDistDoublyTestedEdges.tex
- ppiStats/latex/twPERM.tex
- ppiStats/man/
- ppiStats/man/ppiStats.Rd.gz
- ppiStats/MD5
- ppiStats/Meta/
- ppiStats/Meta/hsearch.rds
- ppiStats/Meta/package.rds
- ppiStats/Meta/Rd.rds
- ppiStats/Meta/vignette.rds
- ppiStats/R/
- ppiStats/R/ppiStats
- ppiStats/R-ex/
- ppiStats/R-ex/assessSymmetry.R
- ppiStats/R-ex/bpMatrix.R
- ppiStats/R-ex/calcInOutDegStats.R
- ppiStats/R-ex/estErrProbMethodOfMoments.R
- ppiStats/R-ex/genBPGraph.R
- ppiStats/R-ex/hgParams.R
- ppiStats/R-ex/hgTests.R
- ppiStats/R-ex/idProteinErrorType.R
- ppiStats/R-ex/idProteinType.R
- ppiStats/R-ex/nullDistDoublyTestedEdges.R
- ppiStats/R-ex/twPERM.R
- ppiStats/Scripts/
- ppiStats/Scripts/hgGO.R
- ppiStats/Scripts/hgPfam.R
