# Supplementary material for: Coverage and error models of protein-protein interaction data by directed graph analysis
Source: Genome Biol. 2007 Sep 10;8(9):R186. doi: 10.1186/gb-2007-8-9-r186 (PMC2375024; doi:10.1186/gb-2007-8-9-r186)
Supplement: Additional data file 3 — Presented is the Bioconductor package ppiStats in 'Windows binary' format. [file gb-2007-8-9-r186-S3.zip › ppiStats/DESCRIPTION]

Package: ppiStats
Title: Protein-Protein Interaction Statistical Package
Version: 1.3.5
Author: Tony Chiang <tchiang@fhcrc.org>
Description: Package to analyze Bait to Prey Data Sets
Depends: GO, GOstats, YEAST, graph, Category, ppiData (>= 0.1.1)
Suggests: yeastExpData, geneplotter, lattice, grid, xtable, Biobase,
        RColorBrewer, Matrix
Maintainer: Tony Chiang <tchiang@fhcrc.org>
License: LGPL
biocViews: Proteomics, GraphsAndNetworks
Packaged: Fri Jun 22 15:27:18 2007; biocbuild
Built: R 2.6.0; ; 2007-06-22 15:29:50; windows
