# Supplementary material for: Coverage and error models of protein-protein interaction data by directed graph analysis
Source: Genome Biol. 2007 Sep 10;8(9):R186. doi: 10.1186/gb-2007-8-9-r186 (PMC2375024; doi:10.1186/gb-2007-8-9-r186)
Supplement: Additional data file 3 — Presented is the Bioconductor package ppiStats in 'Windows binary' format. [file gb-2007-8-9-r186-S3.zip › ppiStats/doc/supp.tex]

%
% NOTE -- ONLY EDIT THE .Rnw FILE!!!  The .tex file is
% likely to be overwritten.
%
% \VignetteIndexEntry{Using the package ppiStats}
%\VignetteDepends{}
%\VignettePackage{ppiStats}

\documentclass[11pt]{article}    

\usepackage{color}
\definecolor{WildStrawberry}{rgb}{0.69803922,0.09411765,0.16862745}
%\usepackage[%
%baseurl={http://www.bioconductor.org},%
%pdftitle={Supplementary Material for "Coverage and Error Models of 
%  Protein-Protein Interaction Data by Directed Graph Analysis"},%
%pdfauthor={Tony Chiang},%
%pdfsubject={ppiStats},%
%pdfkeywords={Bioconductor},%
%spagebackref,bookmarks,colorlinks,linkcolor=WildStrawberry,citecolor=WildStrawberry,%
%pagecolor=WildStrawberry,raiselinks,plainpages,pdftex]{hyperref}

%----------------------------------------------------------------------
\usepackage{subfigure}
\usepackage{graphicx}
\usepackage{amsmath}
\usepackage{rotating}
%% instead of \usepackage{Sweave}
\RequirePackage[T1]{fontenc}
\RequirePackage{graphicx,ae,fancyvrb}
\IfFileExists{upquote.sty}{\RequirePackage{upquote}}{}
\setkeys{Gin}{width=0.8\textwidth}
\DefineVerbatimEnvironment{Sinput}{Verbatim}{fontshape=sl}
\DefineVerbatimEnvironment{Soutput}{Verbatim}{}
\DefineVerbatimEnvironment{Scode}{Verbatim}{fontshape=sl}
\newenvironment{Schunk}{}{} 

\newcommand{\Rfunction}[1]{{\texttt{#1}}}
\newcommand{\Robject}[1]{{\texttt{#1}}}
\newcommand{\Rpackage}[1]{{\textit{#1}}}
\newcommand{\Rclass}[1]{{\textit{#1}}}
\newcommand{\mbs}[1]{{\mbox{\scriptsize #1}}}
\newcommand{\pfp}{p_{\mbox{\scriptsize fp}}}
\newcommand{\pfn}{p_{\mbox{\scriptsize fn}}}
\newcommand{\ptp}{p_{\mbox{\scriptsize tp}}}
\newcommand{\ptn}{p_{\mbox{\scriptsize tn}}}
\newcommand{\ntot}{n_{\mbox{\scriptsize tot}}}

\newcommand{\myincfig}[3]{%
 \begin{figure}[tp] \begin{center}
    \includegraphics[width=#2]{#1}
    \caption{\label{#1}#3}
 \end{center} \end{figure}
}


%----------------------------------------------------------------------

\setkeys{Gin}{width=0.9\textwidth}


%"Ref."=I(paste("\\cite{", dNames, "}", sep="")),
\begin{document}

%----------------------------------------------------------------------
\title{Supplementary Material for "Coverage and Error Models of 
  Protein-Protein Interaction Data by Directed Graph Analysis"}
% ---------------------------------------------------------------------

\author{Tony Chiang 
% \correspondingauthor$^{1,2}$%
%  \email{Tony Chiang - tchiang@ebi.ac.uk}
\and Denise Scholtens %$^3$%
%       \email{Denise Scholtens - dscholtens@northwestern.edu}\
\and Deepayan Sarkar% $^2$%
%      \email{Deepayan Sarkar - dsarkar@fhcrc.org}\and
\and Robert Gentleman%$^2$%
%       \email{Robert Gentleman - rgentlem@fhcrc.org}\and
\and Wolfgang Huber%$^1$%
%       \email{Wolfgang Huber - huber@ebi.ac.uk}
}

\date{\today}
\maketitle
\tableofcontents

\begin{abstract}
This compendium serves as a supplementary source of materials for the
analysis presented in \emph{Coverage and Error Models of Protein-Protein
Interaction Data by Directed Graph Analysis}.
We provide all necessary materials, methods, and code to reproduce
the analysis, and present additional results.
\end{abstract}

\section{Introduction}
This technical report accompanies the paper \emph{Coverage and Error
Models of Protein-Protein Interaction Data by Directed Graph Analysis}
by Chiang et al.  It explains all the steps taken to perform the
analysis of protein interaction data described in that paper.  This
report has been produced as a \emph{reproducible document}: it
contains all the computer instructions to reproduce the analysis and
to create the figures, tables and numeric results of the paper.  In
addition, further analyses are produced that extend and support the
main results described in the paper.

The production of the reproducible document employs the computational
system and language R and the packages \Rpackage{ppiStats},
\Rpackage{ppiData}, and \Rpackage{yeastExpData}.  You will need R
version 2.4.1 or greater together with recent versions of the three
packages and some other add-on packages that they depend
upon and which can be obtain from CRAN or Bioconductor.  To reproduce
the computations shown here, you do not need to type them or
copy-paste them from the PDF file; rather, you can take the file
supp.Rnw in the doc directory of the \Rpackage{ppiStats} package, open
it in a text editor, run it using the R command Sweave; and if you
wish, modify the program it to your needs. Alternatively, if you would
simply like the code without the surrounding text, you can call
Rtangle on the supp.Rnw file to generate a script file called supp.R.

\section{Obtaining the PPI Data}
We begin by detailing the methods by which we obtained the 
13 protein 
interaction datasets. We wanted data that had two properties: 1. 
information on the bait/prey data is preserved and 2. the prey population 
is documented as genome-wide. We downloaded the protein 
interaction data of \cite{Ito2001, Uetz2000, Zhao2005, Cagney2001, 
Tong2002, Hazbun2003, Gavin2006} from the \emph{IntAct} repository. 
We obtained \cite{Gavin2002, Ho2002, Krogan2004, Krogan2006} from their 
primary sources. Having obtained the bait/prey protein interaction
data, we created an R data-package \Rpackage{ppiData} where we stored this 
data. Each dataset is stored in \Rpackage{ppiData} as a directed 
graph object. As an example, we have selected 4 proteins from the 
dataset of \cite{Krogan2006} and rendered the vertex induced subgraph in
Figure~\ref{fig:egKrogan06}.

\begin{figure}
\centering
\includegraphics[width=45mm]{egKrogan06}
\caption{\label{fig:egKrogan06}% 
  The graph shows the interaction data between four selected proteins from 
  Krogan et al.'s experiment~\cite{Krogan2006}. The bi-directional edge 
  between the ATPase \textit{SSA1} and the translational elongation factor 
  \textit{TEF2} indicates that either one as a bait pulled down the 
  other one as a prey. The directed edge from \textit{RPC82}, a subunit 
  of RNA polymerase III, to \textit{SSA1} indicates that \textit{RPC82} 
  as a bait pulled down \textit{SSA1}, but not vice versa. Another 
  unreciprocated edge goes from the phosphatase \textit{PHO3} to
  \textit{TEF2}.  An investigation of the dataset shows that \textit{PHO3}, 
  which localizes in the periplasmatic space, was not reported in any 
  interaction as a prey, while \textit{RPC82C} was. In the interpretation 
  of the data, we would have most confidence that there is a real 
  interaction between \textit{SSA1} and \textit{TEF2}. We can differentiate 
  between the two unreciprocated interactions: the one between \textit{RPC82C} 
  and \textit{SSA1} has been bi-directionally tested, but only found once, 
  while the other one has only been uni-directionally tested and found.
}
\end{figure}

To make the dialogue clear, we first define some terms that will be 
used throughout this document:

\begin{itemize}

\item[] \textbf{Bait:} 
  A protein sampled for the purposes of ascertaining the 
  proteins with which it interacts. 
  The set of baits used in an experiment is the bait population. 
\item[] \textbf{Cloned Bait:} 
  A bait that was successfully cloned in a yeast cell with either
  a binding domain (Y2H) or a specified tag (AP-MS). 
\item[] \textbf{Viable Bait:} 
  A cloned bait that was observed to detect one or more proteins (prey). 
\item[] \textbf{Prey:} 
  A protein that is tested against the bait proteins. The set of prey used 
  in an experiment is the prey population. 
\item[] \textbf{Cloned Prey:} 
  For Y2H, any prey that was successfully cloned
  in a yeast cell with an activation domain. 
\item[] \textbf{Viable Prey:} 
  A prey that was found to interact with a viable bait. 
  Sometimes referred to as a \textit{hit}.
\item[] \textbf{Viable bait-prey:} 
  A protein that is both a viable bait and a 
  viable prey.
\end{itemize}


The vector \Robject{bpExperimentNames} contains the names to each 
of the digraph objects. In addition, two list objects (called
\Robject{viableBaits} and \Robject{viablePrey}) contain the viable
baits and viable prey for each experimental dataset respectively.
To represent all the data uniformly, the identifier for 
each protein is given by its corresponding Gene Locus Name. 
If the Gene Locus Name is unavailable, either the protein common name 
or another identifier (IntAct accession code, UniProt ID, etc) 
is used. We give some example code to show how to access this
data.

\begin{Schunk}
\begin{Sinput}
> data("bpExperimentNames")
> bpExperimentNames
\end{Sinput}
\begin{Soutput}
 [1] "ItoFull2001BPGraph" "Cagney2001BPGraph" 
 [3] "Tong2002BPGraph"    "Hazbun2003BPGraph" 
 [5] "Zhao2005BPGraph"    "Uetz2000BPGraph1"  
 [7] "Uetz2000BPGraph2"   "Gavin2002BPGraph"  
 [9] "Ho2002BPGraph"      "Krogan2004BPGraph" 
[11] "Gavin2006BPGraph"   "Krogan2006BPGraph" 
[13] "ItoCore2001BPGraph"
\end{Soutput}
\begin{Sinput}
> gavin02 <- get(bpExperimentNames[8])
> gavin02
\end{Sinput}
\begin{Soutput}
A graphNEL graph with directed edges
Number of Nodes = 1362 
Number of Edges = 3418 
\end{Soutput}
\begin{Sinput}
> gavin02@nodes[1:4]
\end{Sinput}
\begin{Soutput}
[1] "YBR236C" "YNR016C" "YLR359W" "YMR300C"
\end{Soutput}
\end{Schunk}

In addition to \Rpackage{ppiData}, another R-data package, 
\Rpackage{yeastExpData}, and the R package \Rpackage{ppiStats}
were generated. \Rpackage{yeastExpData} contains R objects that
contains published data on protein abundance. Yeast GFP fusion data, and 
a R dataframe consisting of 33 other yeast protein properties
obtained from SGD (the dataframe is called \Robject{proteinProperties}). 
The \Rpackage{ppiStats} package contains all the statistical methods 
we have developed for the analysis of the directed protein interaction 
data.


\section{Sampling and Coverage of the Interactome}
\subsection{Analysis on the Bait/Prey Interactions}
We addressed the issue of coverage initially by the viable bait 
and viable prey population observed in the experimental datasets.
From the directed graphs, we created the two lists 
\Robject{viableBaits} and \Robject{viablePrey} by asking if
each protein as a vertex had non-zero out- and in-degree 
respectively modulo self-loops (i.e homomers). From these
two lists, we were able to find the set theoretic intersections
of the viable baits (VB) and viable prey (VP) per experiment to 
ascertain the viable bait/prey (VBP) populations. 

\begin{Schunk}
\begin{Sinput}
> getVBP <- function() {
+     vbp <- list()
+     for (g in bpExperimentNames) {
+         m = as(get(g), "matrix")
+         diag(m) = 0
+         stopifnot(identical(rownames(m), colnames(m)))
+         vbpEach = rownames(m)[(rowSums(m) > 0) & 
+             (colSums(m) > 0)]
+         vbp[[g]] <- vbpEach
+     }
+     return(vbp)
+ }
> vbp <- getVBP()
\end{Sinput}
\end{Schunk}

From SGD, we used 6466 as the number of known and characterized 
yeast ORFs. This allowed us to build bar charts (cf Figure~\ref{fig:barcharts})
to gauge the proportion of the yeast interactome tested by each 
experimental dataset. 

     \begin{figure}
       \centering
       \subfigure{\includegraphics[width=10cm]{fig1.pdf}}
       \caption{
         \label{fig:barcharts}{
           This bar chart shows the proportion of proteins sampled either as a 
           viable bait (VB), a viable prey (VP), or as both (VBP). With the 
           exception of the Krogan et al.~\cite{Krogan2006}'s data, the other
           eleven show large portions of the yeast genome which did not 
           participate in any positive interactions. Without additional 
           information, there is little we can do to elucidate whether these
           proteins were tested but inactive for all tests, or whether these 
           proteins were not tested.            
         }
       }
     \end{figure}

In addition to the bar chart, we were able to generate a number of 
coverage statistics on the Y2H and APMS datasets on a per experiment
setting (cf Table~\ref{ta:eda}), as well as between experiments
of the same type, i.e. those which used the same system to test
interactions (cf Table~\ref{ta:y2hComp} and Table~\ref{ta:apmsComp}). 


Before we conduct any other statistical tests on the protein interaction data,
we list the definitions of some standard statistical terms in 
Table~\ref{tab:errorterms}. Any of these terms used throughout this document 
(as well as the article \emph{Coverage and Error Models in Protein Interaction
Data by Directed Graph Analysis}) correspond to the given definitions.

\begin{table}
\begin{tabular}{p{0.30\textwidth}p{0.05\textwidth}p{0.55\textwidth}}
\hline
\multicolumn{3}{c}{\textbf{Error Statistics}} \\\hline\hline
True Positives& TP & Number of cases in which a true interaction is 
experimentally observed.\\
True Negatives& TN & Number of cases in which two proteins do not
interact, their interaction is tested, but not observed.\\
False Positives& FP & Number of cases in which two proteins do not 
interact, but an interaction is reported by the experiment.\\
False Negatives& FN & Number of cases in which a true interaction is
experimentally tested and not found.\\
\raggedright{True Tested Interactions}& P & TP+FN\\
\raggedright{True Tested Non-interactions} & N & TN+FP\\
\raggedright{False Positive Rate}&$p_{\mbs{FP}}$& Probability 
that a truely absent interaction is detected. It can be 
estimated by FP / N.\\
\raggedright{False Negative Rate}&$p_{\mbs{FN}}$& Probability 
that a true interaction is not detected. It can be estimated  by
FN / P.\\
Sensitivity&& Probability that a true interaction is detected. 
It can be estimated by TP / P.\\
Specificity&& Probability that a truely absent interaction is not 
detected, estimated by TN / N.\\
\raggedright{False Discovery Rate}&FDR&Informally, the expected value
of FP/(TP+FP)~\cite{Storey2002}.\\
\raggedright{Positive Predictive Value}&PPV& Probability that 
an observed interaction is indeed true. It can be estimated 
by TP / (TP+FP).\\
\raggedright{Negative Predictive Value}&NPV& Probability that 
an observed non-interaction is truely absent. It can be estimated 
by TN / (TN+FN).\\ \hline\\[-2mm]
\end{tabular}
\caption{\label{tab:errorterms}% 
Standard definitions of various error
terms \cite{MethodsObsEpi}. The probabilities are conditional on that 
the interaction is tested.}.
\end{table}


\subsection{Hypergeometric Testing}
We wanted to ascertain if the viably tested proteins showed
signs of being affected by a coverage bias in the experimental assay. 
To investigate, we used the conditional hypergeometric tests
described by \cite{falcon2006} to test for over/under 
representation in GO categories. Using the R software packages
\Rpackage{Category} and \Rpackage{GOstats}, we were able
to asses these questions. For our purposes, we used a p-value 
cutoff at the $10^{-2}$ threshold. We were only interested in 
GO categories which contained at least 50 unique annotations 
as well. Both these parameters can be set by the user, and 
those familiar with the R programming language are free
to manipulate these parameters within the R scripts.

The code written to conduct these hypergeometric tests has been 
supplied with the main article as an additional file. It can 
also be found in the Scripts directory of the 
\Rpackage{ppiStats} package. The file \Robject{hgGO.R} is a 
script file which computes the conditional hypergeometric 
testing on the GO directed acyclic graph (DAG). The file
\Robject{hgPfam.R} computes the hypergeometric testing on 
Pfam domains. Running these scripts will generate several 
\textit{.html} files which provide the results to the 
hypergeometric analysis.

We provide one example of the hypergeometric test in the following 
code chunck:

\begin{Schunk}
\begin{Sinput}
> geneSet1 <- viableBaits[[length(viableBaits)]]
> parameter1 <- ppiBuildParams4GO(geneSet = geneSet1, 
+     universe = yeastGenome, direction = "over", 
+     ontology = "CC", cond = TRUE, pThresh = 0.01)
> hg1 <- ppiHGTest4GO(parameter1, filename = names(viableBaits)[1], 
+     label = names(viableBaits)[1], typeGeneSet = "Viable Baits", 
+     cs = 50)
\end{Sinput}
\begin{Soutput}
[1] "Processing ItoFull2001BPGraph for over representation in the  CC GO ontology."
\end{Soutput}
\begin{Sinput}
> parameter1@testDirection <- "under"
> hg2 <- ppiHGTest4GO(parameter1, filename = names(viableBaits)[1], 
+     label = names(viableBaits)[1], typeGeneSet = "Viable Baits", 
+     cs = 50)
\end{Sinput}
\begin{Soutput}
[1] "Processing ItoFull2001BPGraph for under representation in the  CC GO ontology."
\end{Soutput}
\begin{Sinput}
> pvalues(hg1)[pvalues(hg1) < hg1@pvalueCutoff]
\end{Sinput}
\begin{Soutput}
  GO:0044424   GO:0031965   GO:0005643   GO:0030660 
1.891263e-06 3.729540e-06 1.398803e-05 5.512150e-05 
  GO:0030658   GO:0000780   GO:0005634   GO:0000777 
5.512150e-05 2.896615e-04 3.152791e-04 4.358567e-04 
  GO:0005952   GO:0000793   GO:0044430   GO:0030117 
4.460608e-04 5.239024e-04 1.164743e-03 1.212418e-03 
  GO:0030127   GO:0015630   GO:0000775   GO:0000932 
1.850904e-03 1.905391e-03 1.921109e-03 1.975141e-03 
  GO:0012506   GO:0030662   GO:0005623   GO:0010008 
2.786583e-03 2.786583e-03 2.816449e-03 2.987964e-03 
  GO:0044439   GO:0005876   GO:0042729   GO:0042579 
3.405520e-03 3.917458e-03 4.906094e-03 7.018767e-03 
  GO:0030121 
7.484728e-03 
\end{Soutput}
\begin{Sinput}
> pvalues(hg2)[pvalues(hg2) < hg2@pvalueCutoff]
\end{Sinput}
\begin{Soutput}
  GO:0005739   GO:0031966   GO:0030312   GO:0009277 
6.900628e-09 9.710471e-04 3.281781e-03 3.281781e-03 
  GO:0005842 
7.719654e-03 
\end{Soutput}
\end{Schunk}

Even though the hypergeometric tests show that there are 
25 number
of GO terms which are over-represented by the viable baits of 
\textit{Ito-Core} dataset, we have decided only to investigate 
those GO terms which at least 50 annotated genes.

\section{Systematic Bias}
%--------------------------------------------------
\subsection{Probability model}
%--------------------------------------------------
For a protein $\rho$ from VBP, we want to construct a 
probability model for the joint distribution of  
$N_{R}$, the number of reciprocated edges,
$N_{I}$, the number of unreciprocated in-edges, and
$N_{O}$, the number of unreciprocated out-edges,
given the true degree $\delta^*$ and the 
parameters $\pfp$, $\pfn$ and $N$ is the number
of interesting proteins.

We will use the shortcut
$N_{U} = N_{I} + N_{O}$ for
the total number of unreciprocated edges, and
$\Theta=\left(\delta^*, \pfp, \pfn, N \right)$ 
for the parameters.

We consider
\begin{eqnarray}
\lefteqn{P\left(
  N_{R} = n_r,
  N_{I}  = n_i,
  N_{O} = n_o \,;\,  \Theta\right) } \nonumber\\
& = &
  P(N_{I}=n_i, N_{O}=n_u-n_i \,|\,
    N_{U} = n_u, N_{R} = n_r \,;\Theta ) \nonumber\\
&&\times  P(N_{U} = n_u, N_{R} = n_r\,;\, \Theta) \label{eq:prob}
\end{eqnarray}
The decomposition of $P$ in the right hand side will be useful.

For convenience, we suppress the index $\rho$ in our notation, but please
keep in mind that the parameter $\delta^*\equiv \delta_{\rho}^*$ depends on
$\rho$, and that $N_{R}$, $N_{I}$, $N_{O}$
and $N_{U}$ are random variables that depend on $\rho$.
$N$ is an experiment-wide parameter, and we also consider 
$\pfp$ and $\pfn$ to be experiment-wide; although some
of what follows might also apply to a model where $\pfp$ and
$\pfn$ depend on $\rho$, if there were data to estimate them.

We will now make some modeling assumptions.  If we find that
the data for a particular protein does not concur well with these
assumptions, we will consider it subject to systematic error.

%--------------------------------------------------
\subsubsection{Symmetry}
%--------------------------------------------------
The first assumption is that of symmetry, that is, equality of
the distributions of $N_{I}$ and $N_{O}$.
\begin{equation}
     N_{I} =_d N_{O}
\end{equation}
and in particular
\begin{equation}\label{eq:symm}
     \left(N_{I}  | N_{U}=n_u\right) 
\sim \mbox{B}(n_u, \frac{1}{2}).
\end{equation}
This gives us the first term on the RHS of~\eqref{eq:prob}. 
The remarkable thing is that it depends on $n_u$, but not on any of
the parameters! Now for the second term:

%--------------------------------------------------
\subsubsection{Decomposition}
%--------------------------------------------------
We can decompose $N_{R}$ and
$N_{U}$ into those counts that originate from
real interactions (i.\,e.\ that are true) and those that originate
from false positive measurements.
\begin{eqnarray}
N_{R}   &=& N_{R}^v    + N_{R}^f \\
N_{U} &=& N_{U}^v  + N_{U}^f
\end{eqnarray}

The false positives are easy:
\begin{eqnarray}
N_{R}^f   &\sim& \mbox{B}(N-\delta^*-1, \, \pfp^2) \nonumber\\
N_{U}^f &\sim& \mbox{B}(N-\delta^*-1, \, 2\pfp(1-\pfp)) 
\label{eq:fps}
\end{eqnarray}

The ones that originate from a real interaction follow a multinomial
distribution
\begin{eqnarray}
\lefteqn{P(N_{R}^v   = n_{r}^v, \,
           N_{U}^v = n_{u}^v \, | \, \Theta)} \nonumber\\ 
&=&    (1-p)^{2n_{r}^v} \cdot 
\left(2p(1-p)\right)^{n_{u}^v} \cdot 
           p^{2n_{\mbs{none}}^v} \cdot 
  \frac{\delta^*!}{n_{r}^v! n_{u}^v! n_{\mbs{none}}^v!} \label{eq:multinomial}
\end{eqnarray}
where for notational convenience we used the abbreviations
$n_{\mbs{none}}^v=\delta^* - n_{r}^v - n_{u}^v$ 
and $p\equiv \pfn$.

The density function of the second term on the RHS of~\eqref{eq:prob}
can then be obtained by convolution of \eqref{eq:fps} and
\eqref{eq:multinomial}. For each value of the parameters
$\Theta\equiv(N, \delta^*, \pfp, \pfn)$, this is a 2D
matrix with infinite numbers of rows and columns, corresponding to
$n_{r}$ and $n_{u}$. Most of the probability mass, however, is 
concentrated within a bounded range.  Furthermore,
we will restrict our attention to values of $\delta^*$ between 0 and
$\delta^*_{\mbs{max}}$, depending on the data set.  This is
implemented in the function \Rfunction{nullDistDoublyTestedEdges} in
the package \Rpackage{ppiStats}.
