# Supplementary material for: Coverage and error models of protein-protein interaction data by directed graph analysis
Source: Genome Biol. 2007 Sep 10;8(9):R186. doi: 10.1186/gb-2007-8-9-r186 (PMC2375024; doi:10.1186/gb-2007-8-9-r186)
Supplement: Additional data file 3 — Presented is the Bioconductor package ppiStats in 'Windows binary' format. [file gb-2007-8-9-r186-S3.zip › ppiStats/help/AnIndex]

assessSymmetry	assessSymmetry
bpMatrix	bpMatrix
calcInOutDegStats	calcInOutDegStats
estErrProbMethodOfMoments	estErrProbMethodOfMoments
genBPGraph	genBPGraph
idHomodimers	idProteinType
idStochastic	idProteinErrorType
idSystematic	idProteinErrorType
idViableProteins	idProteinType
makeBinVect	twPERM
nullDistDoublyTestedEdges	nullDistDoublyTestedEdges
ppiBuildParams4GO	hgParams
ppiBuildParams4PFAM	hgParams
ppiHGTest4GO	hgTests
ppiHGTest4PFAM	hgTests
twowayPERM	twPERM
twPERM	twPERM
