# Supplementary material for: Coverage and error models of protein-protein interaction data by directed graph analysis
Source: Genome Biol. 2007 Sep 10;8(9):R186. doi: 10.1186/gb-2007-8-9-r186 (PMC2375024; doi:10.1186/gb-2007-8-9-r186)
Supplement: Additional data file 3 — Presented is the Bioconductor package ppiStats in 'Windows binary' format. [file gb-2007-8-9-r186-S3.zip › ppiStats/INDEX]

assessSymmetry          A function that calcualtes some directed degree
                        statistics on graphs using a binomial error
                        model
bpMatrix                This function generates the Bait-Prey Matrix
                        for an protein-protein interaction (ppi)
                        experiment
calcInOutDegStats       This function calculates the various degree
                        statistic for a Protein-Protein Interaction
                        (PPI) Graph
estErrProbMethodOfMoments
                        Estimate false positive and false negative
                        error probabilities by method moments.
genBPGraph              A function to generate the protein-protein
                        interaction (ppi) induced (un)directed graph
idSystematic            A function to identify those proteins affected
                        by either stochastic or systematic errors
idViableProteins        A function to determine viable baits, viable
                        preys, or homodimers within experimental
                        data-sets.
nullDistDoublyTestedEdges
                        Null distribution of number of reciprocated,
                        unreciprocated and missing edges in stochastic
                        model.
ppiBuildParams4GO       A wrapper function to build a parameter class
                        for the input of the HyperGTest.
ppiHGTest4GO            A wrapper function to implement the
                        Hypergeometric test, HyperGTest found withing
                        the Category and GOstats packages.
twPERM                  A function to compute a permutation test on a
                        two way table.h
