# Supplementary material for: Coverage and error models of protein-protein interaction data by directed graph analysis
Source: Genome Biol. 2007 Sep 10;8(9):R186. doi: 10.1186/gb-2007-8-9-r186 (PMC2375024; doi:10.1186/gb-2007-8-9-r186)
Supplement: Additional data file 3 — Presented is the Bioconductor package ppiStats in 'Windows binary' format. [file gb-2007-8-9-r186-S3.zip › ppiStats/latex/bpMatrix.tex]

\HeaderA{bpMatrix}{This function generates the Bait-Prey Matrix for an
protein-protein interaction (ppi) experiment}{bpMatrix}
\keyword{datagen}{bpMatrix}
\begin{Description}\relax
This function takes in experimental ppi data and generates the bait to
prey adjacency matrix.
\end{Description}
\begin{Usage}
\begin{verbatim}
bpMatrix(y2h, symMat = TRUE, homodimer = FALSE, baitAsPrey = FALSE, 
              unWeighted=TRUE, onlyRecip=FALSE, baitsOnly=FALSE)
\end{verbatim}
\end{Usage}
\begin{Arguments}
\begin{ldescription}
\item[\code{y2h}] A named list of character vectors. 
The names of the list correspond to the baits
used in the experimental technology. The 
entries of the character vectors are those 
proteins found as prey or a character(0) if 
the bait did not find any prey.
\item[\code{symMat}] A logical, if TRUE, the matrix will be square with all
the proteins documented in the experiment indexing both the row and
column; if FALSE, only the baits index the rows, preys the columns.
\item[\code{homodimer}] A logical. If TRUE, the matrix will record the
presence of homodimers; if FALSE, all homodimers data will be
deleted.
\item[\code{baitAsPrey}] A logical; if TRUE, the columns will be indexed by
both the bait and prey population while the rows will remain indexed
by the baits exclusively.
\item[\code{unWeighted}] A logical. If TRUE, the entries of the adjacency will be 
binary (0,1) which records the presence of interactions or not. If FALSE,
the entries of the matrix will be a natrual number to record the 
multiplicity of the interaction found by the experiment.
\item[\code{onlyRecip}] A logical. If TRUE, the adjacency matrix will be restricted 
to only those interactions which are symmetric.
\item[\code{baitsOnly}] A logical. If TRUE, the matrix will be indexed by the baits
for both the rows and columns. If baitsOnly is TRUE, then baitsAsPrey must
also be TRUE and symMat must be FALSE
\end{ldescription}
\end{Arguments}
\begin{Details}\relax
It is important to note that the weight of each directed edge is
recorded by the number of instances bait b finds prey p.
\end{Details}
\begin{Value}
An adjacency matrix with weighting. The rows are indexed by those
proteins sampled as baits (if symMat is true, only those rows with
non-trivial row sums were sampled as baits) and the colunms are
indexed by proteins detected as baits (et cetera).
\end{Value}
\begin{Author}\relax
T Chiang
\end{Author}
\begin{Examples}
\begin{ExampleCode}
library(ppiData)
data(y2hSysGW)
eg <- y2hSysGW[2:4]
lapply(eg, bpMatrix)
\end{ExampleCode}
\end{Examples}
