# Supplementary material for: Coverage and error models of protein-protein interaction data by directed graph analysis
Source: Genome Biol. 2007 Sep 10;8(9):R186. doi: 10.1186/gb-2007-8-9-r186 (PMC2375024; doi:10.1186/gb-2007-8-9-r186)
Supplement: Additional data file 3 — Presented is the Bioconductor package ppiStats in 'Windows binary' format. [file gb-2007-8-9-r186-S3.zip › ppiStats/latex/idProteinType.tex]

\HeaderA{idProteinType}{A function to determine viable baits, viable preys, or
homodimers within experimental data-sets.}{idProteinType}
\aliasA{idHomodimers}{idProteinType}{idHomodimers}
\aliasA{idViableProteins}{idProteinType}{idViableProteins}
\keyword{datagen}{idProteinType}
\begin{Description}\relax
These functions take a bait to prey directed graphNEL and returns
either a character vector of all proteins which participates in
homodimer relationships or a list of two character vectors: a vector
of viable baits as well as a vector of viable prey.
\end{Description}
\begin{Usage}
\begin{verbatim}
idViableProteins(bpGraph)
idHomodimers(bpGraph)
\end{verbatim}
\end{Usage}
\begin{Arguments}
\begin{ldescription}
\item[\code{bpGraph}] A direced graphNEL
\end{ldescription}
\end{Arguments}
\begin{Value}
The return value for idHomodimers is a character vector of those
proteins which participates in homodimer relationships.

The return value for idViableProteins is a list of two character
vectors:

\begin{ldescription}
\item[\code{viableBaits}] A vector of baits that finds at least one prey in
the experimental graphNEL, i.e. the nodes with out-degree at greater
than 0
\item[\code{viablePrey}] A vector of prey which is found by at least one bait in
the experimental graphNEL, i.e. the nodes with in-degree at greater
than 0
\end{ldescription}
\end{Value}
\begin{Author}\relax
T Chiang
\end{Author}
\begin{Examples}
\begin{ExampleCode}
library(ppiData)
idViableProteins(Ito2001BPGraph)
idHomodimers(Ito2001BPGraph)
\end{ExampleCode}
\end{Examples}
