# Supplementary material for: Coverage and error models of protein-protein interaction data by directed graph analysis
Source: Genome Biol. 2007 Sep 10;8(9):R186. doi: 10.1186/gb-2007-8-9-r186 (PMC2375024; doi:10.1186/gb-2007-8-9-r186)
Supplement: Additional data file 3 — Presented is the Bioconductor package ppiStats in 'Windows binary' format. [file gb-2007-8-9-r186-S3.zip › ppiStats/latex/nullDistDoublyTestedEdges.tex]

\HeaderA{nullDistDoublyTestedEdges}{Null distribution of number of reciprocated,
unreciprocated and missing edges in stochastic model.}{nullDistDoublyTestedEdges}
\keyword{manip}{nullDistDoublyTestedEdges}
\begin{Description}\relax
Calculate the null distribution of the number of reciprocated,
unreciprocated and missing edges in a stochastic model where each
edge is tested twice.
\end{Description}
\begin{Usage}
\begin{verbatim}
nullDistDoublyTestedEdges(deltaMax, n, pFP, pFN)
\end{verbatim}
\end{Usage}
\begin{Arguments}
\begin{ldescription}
\item[\code{deltaMax}] Integer. Distributions will be calculated
for model parameter \emph{delta}\code{=0, 1, 2, ..., deltaMax}.
\item[\code{n}] Integer. The parameter \emph{n} of the model.
\item[\code{pFP}] Numeric. The parameter \emph{pFP} of the model.
\item[\code{pFN}] Numeric. The parameter \emph{pFN} of the model.
\end{ldescription}
\end{Arguments}
\begin{Details}\relax
The model is described in the vignette
\emph{Stochastic and systematic errors in PPI data, by looking
at unreciprocated in- or out-edges}
by W. Huber, T. Chiang and R. Gentleman. 

This function can be quite slow, its runtime grows quickly
with \code{deltaMax} (and is roughly independent of \code{n}, \code{pFP},
\code{pFN}). The example below should take only a few seconds on a reasonable
computer, though.
\end{Details}
\begin{Value}
3d array with dimensions \code{nMax+1} x \code{nMax+1} x
\code{deltaMax+1} whose element \code{p[nr+1, nu+1, delta+1]}
is the corresponding joint probability.  \code{nMax+1} is calculated
(probably too conservatively) by the function to make sure that no
probability leaks out of the array.
\end{Value}
\begin{Author}\relax
Wolfgang Huber \url{http://www.ebi.ac.uk/huber}
\end{Author}
\begin{Examples}
\begin{ExampleCode}
p = nullDistDoublyTestedEdges(32, 1000, pFP=0.001, pFN=0.15)

if(interactive() && require("RColorBrewer"))
  for(k in 1:dim(p)[3]) {
    image(sqrt(p[,,k]), xlab=expression(N[rec]), ylab=expression(N[unrec]),
        main = expression(P(N[rec], N[unrec]~";"~ delta^"*", n, p[FP], p[FN])),
        x = 1:dim(p)[1], y = 1:dim(p)[2], 
        col = colorRampPalette(brewer.pal(9, "GnBu"))(256))
    text(35, 35, paste("delta", k, sep="="))
  }
\end{ExampleCode}
\end{Examples}
