# Supplementary material for: Coverage and error models of protein-protein interaction data by directed graph analysis
Source: Genome Biol. 2007 Sep 10;8(9):R186. doi: 10.1186/gb-2007-8-9-r186 (PMC2375024; doi:10.1186/gb-2007-8-9-r186)
Supplement: Additional data file 3 — Presented is the Bioconductor package ppiStats in 'Windows binary' format. [file gb-2007-8-9-r186-S3.zip › ppiStats/MD5]

2119710f8e99e9df8e00a76e08cf6398 *CONTENTS
b75fe95d9e921ae47a7870c7b2e2538e *DESCRIPTION
dfd481719192b54896ae3add7235f2ea *INDEX
41773c44b6d34d5d2b956789045de6e5 *Meta/Rd.rds
46692407848b47509cc7035c9ee7f4cb *Meta/hsearch.rds
1a81c07dcb8797ae03dd573ef3d1f497 *Meta/package.rds
3e135affa12044c5d45c2d3b90d24280 *Meta/vignette.rds
68208f1f18fe9409bf60a1b2cd9e6eaa *R-ex/assessSymmetry.R
b43c79681229563c952edea893a2b7e1 *R-ex/bpMatrix.R
6666ad4b7281d239fd74f60baa4a8660 *R-ex/calcInOutDegStats.R
2d2fbdcc206fe0430fffed5c4b12111c *R-ex/estErrProbMethodOfMoments.R
8876c17f9dcb39e7b038ed3472617aac *R-ex/genBPGraph.R
6d41cd84948213cdea294e449c1c7eee *R-ex/hgParams.R
869a4195bf5f8bdb20ae7ed6c2019e67 *R-ex/hgTests.R
ca17d62337045c26421316ff71360608 *R-ex/idProteinErrorType.R
7f4b12d931cab9abf59334367167c292 *R-ex/idProteinType.R
3d3bf03268102926ceae9bd0398dbb97 *R-ex/nullDistDoublyTestedEdges.R
2396eceef2a4a0979391747960e5e253 *R-ex/twPERM.R
2ebf4cf2113112000277609e75fad849 *R/ppiStats
f54cec5fd36b4befed1da487280d6e26 *Scripts/hgGO.R
8087c421d0eeee94f174c7547fa7a406 *Scripts/hgPfam.R
9c1686effd5fce66c2d5ccd377ada72d *chtml/ppiStats.chm
98f02c3dbfe08f4f31d3e0dd6f76cce6 *doc/ItoFull2001BPGraph.html
84d98919b1c5ed3bbbebce882b822ee9 *doc/Rplots.ps
9d1910da0fd95a24770cde91dfc1a30f *doc/egKrogan06.eps
9049ea336d0fe1bc3876c3d1a5c08828 *doc/egKrogan06.pdf
1642cc499384df041700787498f69da0 *doc/fig1.eps
6b4e8b306030abeb64664ee02105febe *doc/fig1.pdf
3f6f88c6b8e4ab1fff496149253ce51b *doc/index.html
a7f27d7f1a23f301c076b6c695a8c983 *doc/proteinReview.bib
e45809f596a8420d0f187002e325cf4d *doc/supp.Rnw
3f5f13afbee98c3deeea16e3ca7d7816 *doc/supp.tex
b91f47275a5e05001bea167c6db0ad10 *doc/tmp_R_cache_krogG.RData
18996a85b3a48c4d1b530d2de07f74e4 *doc/tmp_R_cache_krogM.RData
e66fb6f1dd909916280889e6cfbaa7b9 *help/AnIndex
5d5be808f8e7f9e44fd273fae642e865 *help/assessSymmetry
0a559cd45e94b8d7dcd19e6ea69e6775 *help/bpMatrix
a084c7a61015b649029e1b687928e3ea *help/calcInOutDegStats
025ff67f4199f7052232132b77205bf4 *help/estErrProbMethodOfMoments
6e165e3d797cf614abc89cbd0d6dffe5 *help/genBPGraph
6a97fc70bc40dbe06f57d392a8420f8b *help/hgParams
8b1ba92556fe4be20417b45c1259d9b8 *help/hgTests
4a71c9d298bac16fac7fd004a85defd2 *help/idProteinErrorType
9184b2d5b643546a4c6dd24614607d6d *help/idProteinType
58e4bb311163532c1f4d699e4abc6ead *help/nullDistDoublyTestedEdges
eac138e1317c5a07e303325af1ac061e *help/twPERM
8714c3e7130f69cc01ebf62e0487c7c4 *html/00Index.html
e019c1b602f6676f761e22d8309c7acf *html/assessSymmetry.html
f65950257219ab88c566537df87b7d25 *html/bpMatrix.html
32243d7d58b4b944dae650ac2f5312fb *html/calcInOutDegStats.html
f4a795b5289966061fbd43e1f397e161 *html/estErrProbMethodOfMoments.html
8f16be66a1104e1f0bccbbaaa5957498 *html/genBPGraph.html
6cc325a852153afe509e6ac71ae9e1da *html/hgParams.html
29dda4fa4302d0425ed1284a738b4890 *html/hgTests.html
d20515ba4df04c66817fc180e5959146 *html/idProteinErrorType.html
fafe174e00b9b6edd0d011d7b67623d8 *html/idProteinType.html
af1d725052185fd375798f045b589841 *html/nullDistDoublyTestedEdges.html
d0afb1a70eada793c6c9486ec25306b9 *html/twPERM.html
f3da336570d3e262227687e976d343eb *latex/assessSymmetry.tex
78760e80611224072c6875d26c20a0fc *latex/bpMatrix.tex
d296d3f4966586878930fdc519134cbe *latex/calcInOutDegStats.tex
ff838cf3715dbcfb5a0e19acea55446c *latex/estErrProbMethodOfMoments.tex
edd6db71fdfb61e4c094bdb26b98e888 *latex/genBPGraph.tex
82d1dc5701c0e84114126418e267f932 *latex/hgParams.tex
04c5d78430b3adefc10928665ebe4b99 *latex/hgTests.tex
0bc7bb572b051171018dfe1c1c1770a5 *latex/idProteinErrorType.tex
7b4fa1b1ec86154902547d837d191e1d *latex/idProteinType.tex
b080e4fdf66c50a59a5ae73c609e5999 *latex/nullDistDoublyTestedEdges.tex
0ad80b0bba4dfa46a1e9d658f0f7a115 *latex/twPERM.tex
d0ae87a1696cbdace877f219eb8c140e *man/ppiStats.Rd.gz
