# Supplementary material for: Coverage and error models of protein-protein interaction data by directed graph analysis
Source: Genome Biol. 2007 Sep 10;8(9):R186. doi: 10.1186/gb-2007-8-9-r186 (PMC2375024; doi:10.1186/gb-2007-8-9-r186)
Supplement: Additional data file 3 — Presented is the Bioconductor package ppiStats in 'Windows binary' format. [file gb-2007-8-9-r186-S3.zip › ppiStats/R/ppiStats]

.packageName <- "ppiStats"
assessSymmetry = function(bpMat, bpGraph = FALSE,
  	prob=0.5, pLevels=1e-4) {
    if (bpGraph){
        bpMat <- as(bpMat, "matrix")
    }
    
    stopifnot(all(bpMat %in% 0:1))
    bpMat = bpMat>0
    deg <- cbind(nr=rowSums(bpMat&t(bpMat)), no=rowSums(bpMat&(!t(bpMat))),
                 ni=rowSums((!bpMat)&t(bpMat)))

     
    nunrec = deg[, "no"]+deg[, "ni"]
    nmini  = pmin(deg[, "no"], deg[, "ni"])
    n2 <- nunrec - nmini - 1
    p1 = pbinom(nmini, size=nunrec, prob=prob)
    p2 <- 1 - pbinom(n2, size=nunrec, prob=prob)
    p = pmin(p1+p2, 1) 
    nmax = 2*max(deg[, "no"], deg[, "ni"])
    contours = sapply(pLevels, qbinom, size=0:nmax, prob=prob)

    list(deg=deg, p=p, contours=contours)
    
}

bpMatrix <- function(y2h, symMat = TRUE, homodimer=FALSE, baitAsPrey = FALSE,
                     unWeighted = TRUE, onlyRecip = FALSE, baitsOnly=FALSE){

  if(!baitAsPrey && baitsOnly){
    stop("If baitsOnly is TRUE, then baitAsPrey must also be TRUE")
    ##This is because if we want a bait by bait matrix, the bait proteins
    ##must also be prey proteins (only valid if the experimental procedure
    ##is genome-wide)
  }

  if(symMat && baitsOnly){
    stop("If baitsOnly is TRUE, symMats must be set to FALSE")
    ##symMats will give a matrix where the union of the baits and preys
    ##will index both the rows and columns. This is necessary if we
    ##want to generate an object of class graph. 
  }

  
  
  baits <- unique(names(y2h))
  preys <- unique(unlist(y2h))
  
  if(symMat){

    allProt <- union(baits, preys)
    baits <- allProt
    preys <- allProt
    
  }
  
  if(baitAsPrey){
    preys <- union(baits, preys)
  }
  
  bpMat <- matrix(0, nrow <- length(baits), ncol <- length(preys))
  dimnames(bpMat) <- list(baits, preys)

  nonTrivialIndex <- which(sapply(y2h,length) != 0)
  btmp <- baits[nonTrivialIndex]
  
  if(length(btmp)!=0 && length(length(y2h[nonTrivialIndex])!=0)){
    
    preyCount <- lapply(y2h, table)
    
    preyCount <- preyCount[nonTrivialIndex]
    
    for(i in 1:length(preyCount)){
      bpMat[btmp[i], names(preyCount[[i]])] = as.vector(preyCount[[i]])
    }
    
  }


  if(onlyRecip){
      bpMat <- (bpMat * t(bpMat))
      ##This will give a symmetric matrix, i.e. only those interactions
      ##where reciprocity was seen is given by the matrix.
  }
  

  
  if(!homodimer){diag(bpMat)=0}
  if(unWeighted){
    mode(bpMat) = "logical"
    mode(bpMat) = "numeric"
  }


  
  if(baitsOnly){
    bpMat <- bpMat[,rownames(bpMat), drop=FALSE]
  }
    
  bpMat
  
}

calcInOutDegStats <- function(graphObj, homodimer=FALSE)
{
  #deg <- degree(graphObj)
  #inMinusOut <- deg$inDegree - deg$outDegree
  #outMinusIn <- deg$outDegree - deg$inDegree

  gAM <- as(graphObj, "graphAM")

  adjMat <- gAM@adjMat
  if(!homodimer) diag(adjMat) <- 0
  rownames(adjMat) <- colnames(adjMat)

  inDegree <- colSums(adjMat)
  outDegree <- rowSums(adjMat)
  inMinusOut <- colSums(adjMat) - rowSums(adjMat)
  outMinusIn <- rowSums(adjMat) - colSums(adjMat)
  
  recip <- adjMat*t(adjMat)
  recipIn <- colSums(recip)
  recipOut <- rowSums(recip)
  unrecip <- adjMat - recip
  unrecipIn <- colSums(unrecip)
  unrecipOut <- rowSums(unrecip)
  names(unrecipOut) <- names(unrecipIn)
  totalUnrecip <- sum(unrecip)/2
  
  degStat <- list()
  degStat$inDegree <- inDegree
  degStat$outDegree <- outDegree
  degStat$inDegreeMinusOutDegree <- inMinusOut
  degStat$outDegreeMinusInDegree <- outMinusIn
  #degStat$unrecip <- unrecip
  degStat$recipIn <- recipIn
  degStat$recipOut <- recipOut
  degStat$totalRecip <- sum(recip)/2
  degStat$unrecipInDegree <- unrecipIn
  degStat$unrecipOutDegree <- unrecipOut
  degStat$totalUnrecipDegree <- totalUnrecip
  degStat

}
estErrProbMethodOfMoments = function(nint, nrec, nunr, ntot) {
  ##nEdges will count the total number of possible edges modulo homomers
  nEdges = ntot*(ntot-1)/2
  stopifnot(length(nrec)==1, length(nunr)==1, length(ntot)==1, 
    nrec+nunr<=nEdges, all(nint<=nEdges))

  nnon = nEdges-nrec-nunr
  n2 = nEdges-nint
  delta = (nnon-n2) - (nrec-nint)
  a = nEdges
  b = delta - 2*nint
  c = nint + delta^2/(4*n2) - nint/n2*nnon
  discr  = b*b-4*a*c

  ## just to double-check:
  discr2 = -delta^2*nint/n2 + 4*nint*(nrec-nint+nint*nnon/n2)
  ## plot(discr, discr2)
  stopifnot(all(abs(discr-discr2)/abs(discr+discr2+1e-10)<1e-10))

  p1 = (-b + sqrt(discr)) / (2*a)
  p2 = (-b - sqrt(discr)) / (2*a)

  q = function(p) ((nnon-n2)-(nrec-nint)+2*n2*p)/(2*nint)
  cbind(nint=nint, pfp1=p1, pfn1=q(p1), pfp2=p2, pfn2=q(p2))
}

genBPGraph <- function(bpMat, directed=TRUE, bp=TRUE){

  bpMat1 <- bpMat
  b <- rownames(bpMat)
  p <- colnames(bpMat)

  if(!bp){
    if(sum(b != p) != 0){
      stop("The rownames and the colnames must be identical.")
    }
  }

  else{
    baits <- union(rownames(bpMat), colnames(bpMat))
    preys <- baits

    bpMat1 <- matrix(0, length(baits), length(preys))
    dimnames(bpMat1) <- list(baits, preys)
    bpMat1[b,p] <- bpMat
  }

  bpGraph <- as(bpMat1, "graphNEL")
  bpGraph
  
}


idHomodimers <- function(bpGraph){

    eL <- edges(bpGraph)

    nodes <- names(eL)

    homodimers <- mapply(function(x,y) x%in%y, nodes, eL)
    

    homodimers <- homodimers[homodimers]
    #print(length(homodimers))
    return(names(homodimers))
    
    
}
idStochastic <- function(bpMat, bpGraph=FALSE, pThresh=0.01,
                         pLevels = 1e-4, prob=0.5){

    if(bpGraph)
      bpMat <- as(bpMat, "matrix")

    f <- assessSymmetry(bpMat, bpGraph = bpGraph, pLevels = pLevels, prob=prob)
    sel <- (f$p>pThresh)
    return(names(sel)[sel])
    
}

  
idSystematic <- function(bpMat, viable, bpGraph=FALSE, pThresh=0.01,
                         pLevels = 1e-4, prob=0.5){

    if(bpGraph)
      bpMat <- as(bpMat, "matrix")

    stochastic <- idStochastic(bpMat = bpMat, pThresh = pThresh,
                               pLevels = pLevels)

    systematic <- setdiff(viable, stochastic)
    systematic

    
    
}
idViableProteins <- function(bpGraph){

    deg <- degree(bpGraph)
    vb <- names(which(deg$outDegree > 0))
    vp <- names(which(deg$inDegree > 0))
    vProt <- list()
    vProt$viableBaits <- vb
    vProt$viablePrey <- vp
    vProt
}
nullDistDoublyTestedEdges = function(deltaMax, n, pFP, pFN) {
  
  deltaMax = as.integer(deltaMax)
  n = as.integer(n)

  if( any(is.na(n)) || (length(n)!=1 ) || (n<2) )
    stop("'n' must be positive integer scalar >= 2.")
  if( any(is.na(deltaMax)) || (length(deltaMax)!=1 ) || (deltaMax>=n) )
    stop("'deltaMax' must be a positive integer scalar less than 'n'.")
  if( (!is.numeric(pFP)) || (length(pFP)!=1 ) || (pFP<0) || (pFP>1))
    stop("'pFP' must be numeric scalar between 0 and 1.")
  if( (!is.numeric(pFN)) || (length(pFN)!=1 ) || (pFN<0) || (pFN>1))
    stop("'pFN' must be numeric scalar between 0 and 1.")
  
  nMax = deltaMax + as.integer(qbinom(1-(1e-10), size=n, prob=max(pFP*pFP, 2*pFP*(1-pFP))))
  
  probmultinom = c((1-pFN)^2, 2*(1-pFN)*pFN, (pFN^2))
  p = array(as.numeric(0), c(nMax, nMax, deltaMax)+1)

  for(delta in 0:deltaMax) {    
    z = n-delta-1
    du  = dbinom(0:nMax, size=z, prob=2*pFP*(1-pFP))
    dr  = dbinom(0:nMax, size=z, prob=pFP*pFP)
    dfp = outer(dr, du)
    for(nu in 0:delta) {
      idu = 1:(nMax-nu+1)   ## index into du
      ipu = nu+idu          ## index into p (1st dimension)
      for(nr in 0:(delta-nu)) {
        ## dm is the multinomial probability that
        ## nr reciprocated edges and nu unreciprocated edges arise from the true edges
        dm = dmultinom(c(nr, nu, delta-nu-nr), size=delta, prob = probmultinom)

        if(dm > 1e-10) {
          idr = 1:(nMax-nr+1) ## index into dr
          ipr = nr+idr        ## index into p (2nd dimension)
          
          sdfp = dfp[idr, idu]
          ## we can use this hard-coded threshold because we know that probabilities live between 0 and 1
          if(abs(sum(sdfp)-1) > 1e-8) 
            stop(paste("Truncation error: the probabilities in the FP distributions do not sum up to 1.",
                       "Please try increasing 'nMax'.", sep="\n"))
          
          p[ipr, ipu, delta+1] = p[ipr, ipu, delta+1]  + dm*sdfp
        }## if
      } ## for nr
    } ## for nu
  } ## for delta
  return(p)
}
ppiBuildParams4GO <- function(geneSet, universe, direction="over",
                           annot = "YEAST", ontology = "CC", cond=TRUE, pThresh = 0.01){
  parameter <- new("GOHyperGParams", geneIds = geneSet,
                   universeGeneIds = universe, annotation=annot,
                   ontology = ontology, conditional=cond,
                   testDirection = direction, pvalueCutoff = pThresh)

  return(parameter)
}

ppiHGTest4GO <- function(parameter, filename, append=TRUE,
                      label = "Experiment name here",
                      typeGeneSet = "Describe the gene set here",
                      cs=50){

  print(paste("Processing", filename, "for", parameter@testDirection,
              "representation in the ", parameter@ontology, "GO ontology."))
  results <- hyperGTest(parameter)
  keep <- any(pvalues(results)<results@pvalueCutoff)
  htmlReport(results, file = paste(filename, ".html", sep=""),
             append = append, label = paste(label,": ", typeGeneSet, sep=""),
             categorySize = cs)
  return(results)
  
}

ppiBuildParams4PFAM <- function(geneSet, universe, annot ="YEAST",
                              direction = "over", pThresh=0.01){
  parameter <- new("PFAMHyperGParams", geneIds = geneSet, universeGeneIds =
                   universe, annotation = annot, testDirection = direction,
                   pvalueCutoff = pThresh)

  return(parameter)
}

ppiHGTest4PFAM <- function(parameter, filename, append = TRUE,
                           label = "Experiment Name Here",
                           typeGeneSet = "Describe the Gene Set Here",
                           cs = 50){
  print(paste("Processing", filename, "for", parameter@testDirection,
              "representation of PFAM."))
  results <- hyperGTest(parameter)
  keep <- any(pvalues(results)<results@pvalueCutoff)
  htmlReport(results, file = paste(filename, ".html", sep=""),
             append = append, label = paste(label,": ", typeGeneSet, sep=""),
             categorySize = cs)
  return(results)
}
twowayPERM = function( v1, v2, NPERM, stat, seed = 123) {
    e1 = new.env()
    set.seed(seed)
    e1$seed = seed
    environment(stat) = e1
    nv2 = !v2
    ans = rep(NA, NPERM)
    for(i in 1:NPERM) {
       vs = sample(v1)
       e1$n11 = sum(vs & v2)
       e1$n12 = sum(vs & nv2)
       e1$n21 = sum(!vs & v2)
       ans[i] = stat()
    }
    ans
  }

 ##x is a vector of length 4 with n11, n12, n21 and n22
 ##and we want to generate two binary vectors that have 
 ##length equal to the sum, and with stats equal to those given
 makeBinVect = function(n11, n12, n21, n22) {
    num = n11+n12+n21+n22
    n1o = n11+n12
    n1z = n21+n22
    n20 = n11+n21
    n2z = n12+n22
    v1 = v2 = rep(FALSE, num)
    v1[1:n11] = v2[1:n11] = TRUE 
    v1[(n11+1):(n11+n12)] = TRUE
    v2[(n11+n12+1):(n11+n12+n21)] = TRUE
    return(list(v1, v2))
 }
