# Supplementary material for: Coverage and error models of protein-protein interaction data by directed graph analysis
Source: Genome Biol. 2007 Sep 10;8(9):R186. doi: 10.1186/gb-2007-8-9-r186 (PMC2375024; doi:10.1186/gb-2007-8-9-r186)
Supplement: Additional data file 3 — Presented is the Bioconductor package ppiStats in 'Windows binary' format. [file gb-2007-8-9-r186-S3.zip › ppiStats/R-ex/genBPGraph.R]

### Name: genBPGraph
### Title: A function to generate the protein-protein interaction (ppi)
###   induced (un)directed graph
### Aliases: genBPGraph
### Keywords: datagen

### ** Examples

library(ppiData)
library(graph)
data(y2hSysGW)
eg=y2hSysGW[[3]]
egMat = bpMatrix(eg)
genBPGraph(egMat)
