# Supplementary material for: Coverage and error models of protein-protein interaction data by directed graph analysis
Source: Genome Biol. 2007 Sep 10;8(9):R186. doi: 10.1186/gb-2007-8-9-r186 (PMC2375024; doi:10.1186/gb-2007-8-9-r186)
Supplement: Additional data file 3 — Presented is the Bioconductor package ppiStats in 'Windows binary' format. [file gb-2007-8-9-r186-S3.zip › ppiStats/R-ex/hgTests.R]

### Name: hgTests
### Title: A wrapper function to implement the Hypergeometric test,
###   HyperGTest found withing the Category and GOstats packages.
### Aliases: ppiHGTest4GO ppiHGTest4PFAM
### Keywords: datagen

### ** Examples
