# Supplementary material for: Coverage and error models of protein-protein interaction data by directed graph analysis
Source: Genome Biol. 2007 Sep 10;8(9):R186. doi: 10.1186/gb-2007-8-9-r186 (PMC2375024; doi:10.1186/gb-2007-8-9-r186)
Supplement: Additional data file 3 — Presented is the Bioconductor package ppiStats in 'Windows binary' format. [file gb-2007-8-9-r186-S3.zip › ppiStats/R-ex/idProteinType.R]

### Name: idProteinType
### Title: A function to determine viable baits, viable preys, or
###   homodimers within experimental data-sets.
### Aliases: idViableProteins idHomodimers
### Keywords: datagen

### ** Examples

library(ppiData)
idViableProteins(Ito2001BPGraph)
idHomodimers(Ito2001BPGraph)
